# Supplementary material for: A Drosophila glial cell atlas reveals a mismatch between transcriptional and morphological diversity
Source: PLoS Biol. 2023 Oct 20;21(10):e3002328. doi: 10.1371/journal.pbio.3002328 (PMC10619882; doi:10.1371/journal.pbio.3002328)
Supplement: S3 Data — (XLSX) [file pbio.3002328.s036.xlsx]

## Sheet: Adult_0
p_val	avg_log2FC	pct.1	pct.2	p_val_adj	cluster	gene
7.87321e-203	4.08759	0.992	0.805	1.366e-199	0	CG42342
3.63313e-211	3.39349	1	0.942	6.30348e-208	0	Eaat1
2.90519e-202	3.34762	0.995	0.784	5.04051e-199	0	Inx2
3.5541e-191	3.23047	0.997	0.831	6.16637e-188	0	CG31705
3.9481e-208	3.21816	1	0.887	6.84995e-205	0	CG9394
5.68397e-194	3.11642	0.997	0.793	9.86169e-191	0	wun2
8.87785e-181	3.0962	0.992	0.795	1.54031e-177	0	CG5273
6.49103e-191	3.07648	0.997	0.812	1.12619e-187	0	Prosap
5.33386e-193	2.99758	0.992	0.838	9.25424e-190	0	CG43693
5.26317e-190	2.85937	0.995	0.822	9.13159e-187	0	Adgf-D
1.37035e-198	2.78287	1	0.919	2.37756e-195	0	ogre
3.67571e-177	2.72148	1	0.779	6.37736e-174	0	alrm
4.94502e-192	2.54163	1	0.901	8.5796e-189	0	Tsp5D
8.72013e-149	2.51531	0.977	0.794	1.51294e-145	0	mfas
4.87644e-178	2.49145	1	0.89	8.46062e-175	0	pum
5.59758e-150	2.4417	0.932	0.491	9.7118e-147	0	htl
3.83982e-137	2.37253	0.907	0.557	6.66209e-134	0	dpr10
1.54672e-143	2.34751	0.98	0.747	2.68356e-140	0	RapGAP1
2.99905e-163	2.34393	1	0.775	5.20335e-160	0	Rh50
8.56831e-154	2.20303	1	0.802	1.4866e-150	0	CG1537
2.30793e-152	2.20191	0.987	0.749	4.00426e-149	0	hth
2.67103e-138	2.19478	0.955	0.731	4.63423e-135	0	wun
5.11995e-167	2.12655	0.997	0.857	8.88311e-164	0	CG32982
2.47539e-161	2.10761	0.962	0.616	4.29481e-158	0	mbc
1.68873e-156	2.08556	1	0.79	2.92995e-153	0	CG14141
4.27031e-144	2.04421	0.945	0.705	7.40899e-141	0	Pde6
1.74173e-171	2.00889	1	0.875	3.02189e-168	0	CG1552
2.36376e-128	1.96683	0.972	0.752	4.10112e-125	0	S
3.54643e-153	1.93539	0.955	0.624	6.15305e-150	0	Adgf-C
5.60167e-150	1.87405	1	0.838	9.7189e-147	0	CG7607
1.47147e-134	1.82529	1	0.828	2.553e-131	0	CG4409
8.54894e-112	1.82477	0.922	0.714	1.48324e-108	0	Hexo2
9.85864e-106	1.79546	0.957	0.829	1.71047e-102	0	Cyp28a5
4.13477e-98	1.77193	0.892	0.65	7.17383e-95	0	nkd
1.48768e-120	1.65829	0.987	0.813	2.58113e-117	0	dally
5.93594e-118	1.62923	0.987	0.817	1.02988e-114	0	CG1545
1.33043e-118	1.58438	0.977	0.766	2.3083e-115	0	Amph
5.7635e-139	1.58412	1	0.926	9.99967e-136	0	CG15209
3.22554e-109	1.56994	0.947	0.81	5.59632e-106	0	sty
2.26644e-92	1.55558	0.95	0.775	3.93227e-89	0	CG1358
9.56994e-117	1.51756	0.95	0.667	1.66038e-113	0	E23
6.42377e-109	1.49592	0.995	0.848	1.11452e-105	0	bbc
6.3609e-124	1.49395	1	0.968	1.10362e-120	0	RpL22
6.35078e-102	1.49083	0.985	0.762	1.10186e-98	0	CG7888
2.87695e-95	1.42002	0.96	0.645	4.99151e-92	0	CG4829
2.02489e-89	1.38797	0.955	0.747	3.51319e-86	0	GlcAT-P
7.99959e-99	1.38205	0.977	0.81	1.38793e-95	0	CG6465
4.68428e-82	1.3761	0.945	0.809	8.12722e-79	0	CG7029
1.50797e-105	1.37391	0.997	0.852	2.61633e-102	0	Msr-110
3.9141e-96	1.36527	0.93	0.707	6.79096e-93	0	Nep4
7.4417e-63	1.33661	0.927	0.796	1.29114e-59	0	GstD3
1.0645e-111	1.32809	0.932	0.596	1.84691e-108	0	CG32354
4.91924e-76	1.29854	0.855	0.624	8.53487e-73	0	CG7149
3.0714e-103	1.27275	0.917	0.577	5.32889e-100	0	ine
4.73523e-95	1.26218	0.99	0.795	8.21562e-92	0	GILT3
2.85875e-90	1.25941	0.892	0.602	4.95993e-87	0	CG9164
3.41909e-83	1.25858	0.957	0.773	5.93212e-80	0	l(1)G0193
3.5248e-91	1.181	0.98	0.807	6.11553e-88	0	Cyp4g15
6.30029e-112	1.14025	0.955	0.774	1.0931e-108	0	Act79B
1.29382e-50	1.12691	0.905	0.811	2.24477e-47	0	Msp300
5.14812e-61	1.12568	0.852	0.68	8.93199e-58	0	zfh2
9.14366e-93	1.10119	0.922	0.722	1.58643e-89	0	pnt
1.6439e-76	1.0916	0.867	0.729	2.85217e-73	0	CG3376
8.6507e-77	1.0904	0.89	0.748	1.5009e-73	0	wgn
2.55406e-56	1.04408	0.825	0.575	4.4313e-53	0	CG8861
1.30938e-52	1.02859	0.895	0.708	2.27177e-49	0	fusl
1.31577e-64	0.998977	0.865	0.71	2.28286e-61	0	CG5888
7.28461e-82	0.992098	0.995	0.728	1.26388e-78	0	e
9.47144e-67	0.948103	0.992	0.889	1.6433e-63	0	CG13707
1.58453e-68	0.944599	0.967	0.827	2.74915e-65	0	Treh
5.79592e-86	0.940491	0.96	0.719	1.00559e-82	0	CG15203
1.30097e-76	0.938826	0.905	0.623	2.25719e-73	0	pros
2.3494e-82	0.936991	0.982	0.773	4.07621e-79	0	CG14688
8.78611e-55	0.916595	0.92	0.789	1.52439e-51	0	mamo
8.03357e-55	0.902183	0.935	0.684	1.39382e-51	0	CG9467
1.90041e-61	0.900031	0.95	0.802	3.29722e-58	0	ninaB
2.33106e-59	0.894814	0.807	0.567	4.04439e-56	0	CG42741
6.37072e-119	0.883425	0.945	0.673	1.10532e-115	0	Fur1
7.59955e-95	0.8729	1	0.951	1.31852e-91	0	Gs2
5.42852e-70	0.854152	0.875	0.709	9.41848e-67	0	E2f1
5.8935e-84	0.825381	1	0.913	1.02252e-80	0	CAH1
4.27963e-83	0.823451	0.892	0.709	7.42515e-80	0	CG4297
1.35834e-76	0.8117	0.902	0.705	2.35672e-73	0	IP3K2
1.2455e-56	0.81084	0.817	0.588	2.16094e-53	0	fog
2.63399e-68	0.79502	1	0.933	4.56998e-65	0	nrv2
4.12356e-39	0.792358	0.882	0.66	7.15438e-36	0	fng
9.00336e-46	0.78256	0.94	0.802	1.56208e-42	0	CG9328
1.01997e-51	0.774661	0.945	0.834	1.76965e-48	0	N
1.54683e-53	0.770196	0.865	0.698	2.68375e-50	0	CG10365
1.58719e-31	0.759351	0.877	0.792	2.75377e-28	0	tim
1.9673e-39	0.740205	0.855	0.654	3.41327e-36	0	fru
1.15168e-49	0.726658	0.937	0.767	1.99816e-46	0	CG12730
9.19656e-45	0.69082	0.857	0.758	1.5956e-41	0	Lapsyn
8.25731e-32	0.687255	0.822	0.668	1.43264e-28	0	Invadolysin
1.82789e-51	0.67265	1	0.901	3.17139e-48	0	Sod3
1.02819e-57	0.639858	0.912	0.658	1.7839e-54	0	CG34367
7.05416e-130	0.639555	0.94	0.608	1.2239e-126	0	CG32017
2.86005e-45	0.636122	0.987	0.937	4.96218e-42	0	Pif1A
1.37272e-41	0.633319	0.977	0.815	2.38166e-38	0	Irk2
5.51433e-55	0.631968	0.862	0.645	9.56737e-52	0	cbt
1.11723e-69	0.622983	0.852	0.568	1.93839e-66	0	CG6834
4.41481e-41	0.618686	0.905	0.836	7.6597e-38	0	Galphai
3.22407e-36	0.606402	0.892	0.764	5.59377e-33	0	GILT2
9.27537e-44	0.597053	0.99	0.809	1.60928e-40	0	GstE2
6.34264e-65	0.59174	0.81	0.504	1.10045e-61	0	bnl
1.17093e-80	0.58682	0.885	0.436	2.03157e-77	0	ktub
8.48957e-63	0.583366	0.837	0.601	1.47294e-59	0	cv-c
2.42367e-73	0.583257	0.992	0.898	4.20507e-70	0	Chd64
1.2269e-31	0.583012	0.837	0.766	2.12866e-28	0	Imp
1.13626e-16	0.580404	0.719	0.536	1.97141e-13	0	CG5955
2.80929e-49	0.553411	1	0.96	4.87412e-46	0	CG6770
1.55085e-27	0.54597	0.827	0.704	2.69072e-24	0	PH4alphaEFB
1.5781e-92	0.545893	0.832	0.574	2.738e-89	0	CG6006
9.85633e-24	0.532149	0.955	0.868	1.71007e-20	0	Ssk
1.54991e-31	0.530704	0.857	0.659	2.68909e-28	0	Octbeta2R
4.60473e-29	0.510314	0.86	0.773	7.9892e-26	0	hdc
1.54774e-22	0.503737	0.942	0.863	2.68534e-19	0	Cyp9f2
3.79812e-17	0.499796	0.702	0.585	6.58974e-14	0	Ptp99A
1.95572e-41	0.498361	0.867	0.633	3.39318e-38	0	CG6040
4.24893e-59	0.493688	0.875	0.646	7.37189e-56	0	CG42806
3.1066e-24	0.477207	0.84	0.727	5.38995e-21	0	CG2493
9.29935e-21	0.451327	0.787	0.685	1.61344e-17	0	repo
5.26765e-40	0.437287	0.794	0.662	9.13937e-37	0	CG32512
2.53225e-27	0.435294	0.867	0.748	4.39346e-24	0	temp
2.25146e-58	0.413124	0.837	0.405	3.90628e-55	0	CG12105
6.32629e-27	0.398728	0.937	0.699	1.09761e-23	0	Lmpt
1.90462e-18	0.395444	0.749	0.612	3.30452e-15	0	CG42450
2.74737e-24	0.388661	0.749	0.593	4.76669e-21	0	Bx
3.9284e-30	0.357657	0.975	0.81	6.81578e-27	0	scf
5.74752e-39	0.356133	0.689	0.472	9.97194e-36	0	CG8568
3.09888e-28	0.356	0.852	0.757	5.37657e-25	0	kibra
1.10196e-43	0.352887	0.762	0.626	1.91191e-40	0	CG42673
8.22661e-80	0.343999	0.902	0.677	1.42732e-76	0	mnd
2.64882e-08	0.322628	0.96	0.87	4.5957e-05	0	Sdc
1.75392e-18	0.316227	0.86	0.816	3.04305e-15	0	Pino
3.72845e-08	0.31601	0.717	0.637	6.46885e-05	0	Dll
8.68705e-31	0.314095	0.887	0.675	1.5072e-27	0	CG3091
1.0487e-68	0.311225	0.845	0.536	1.81949e-65	0	Cks30A
9.74002e-12	0.287107	0.91	0.815	1.68989e-08	0	Pdk
8.7678e-16	0.28653	0.972	0.921	1.52121e-12	0	HmgZ
1.29477e-67	0.282731	0.81	0.369	2.24643e-64	0	CG18367
9.05051e-29	0.281465	0.797	0.555	1.57026e-25	0	CG13252
3.3505e-14	0.267044	0.629	0.433	5.81312e-11	0	CenG1A
9.89923e-20	0.259708	0.882	0.809	1.71752e-16	0	CG42394

## Sheet: Adult_1
p_val	avg_log2FC	pct.1	pct.2	p_val_adj	cluster	gene
1.33034e-194	4.9451	0.992	0.65	2.30813e-191	1	CG14687
9.35995e-197	4.88293	0.987	0.694	1.62395e-193	1	CG4797
1.96546e-183	3.92071	0.976	0.609	3.41007e-180	1	Tret1-1
1.07079e-149	3.85957	0.939	0.494	1.85781e-146	1	CG3348
3.95894e-177	3.75646	0.966	0.496	6.86876e-174	1	CG6126
2.86967e-175	3.71187	0.955	0.524	4.97888e-172	1	Dip-B
2.70155e-186	3.59484	0.997	0.85	4.68718e-183	1	CG3168
2.92372e-170	3.30359	0.96	0.403	5.07265e-167	1	CG34417
2.38991e-171	3.27612	0.974	0.561	4.1465e-168	1	lama
6.46456e-176	3.25271	0.992	0.661	1.1216e-172	1	Fas2
2.88834e-130	3.24477	0.902	0.604	5.01127e-127	1	CG11825
1.33669e-122	3.17109	0.966	0.895	2.31916e-119	1	Prx2540-1
2.62654e-170	3.15343	0.955	0.484	4.55706e-167	1	Indy
1.19016e-183	3.14014	0.997	0.781	2.06492e-180	1	PRL-1
1.60758e-185	3.12104	0.981	0.523	2.78915e-182	1	CG5618
2.8952e-173	3.07433	0.979	0.66	5.02317e-170	1	CG10550
5.58442e-180	3.07333	1	0.929	9.68898e-177	1	Sirup
3.88789e-158	3.07134	0.96	0.622	6.74549e-155	1	Vmat
1.43686e-173	2.92755	0.963	0.53	2.49295e-170	1	CG6231
3.81594e-164	2.90359	0.939	0.444	6.62065e-161	1	CG4991
1.418e-152	2.81056	0.968	0.796	2.46023e-149	1	CG18622
3.38116e-172	2.77872	0.947	0.56	5.86632e-169	1	Ama
1.29054e-147	2.73119	0.944	0.475	2.23908e-144	1	CG7220
6.53974e-129	2.72031	0.913	0.509	1.13464e-125	1	sog
2.90744e-83	2.71943	0.931	0.832	5.04441e-80	1	ImpL2
3.96654e-169	2.69901	0.955	0.529	6.88195e-166	1	Mmp2
2.82721e-181	2.67228	0.997	0.855	4.90521e-178	1	gem
6.77829e-147	2.65752	0.915	0.519	1.17603e-143	1	CG4607
3.10844e-149	2.63172	0.997	0.808	5.39315e-146	1	MtnA
6.48787e-155	2.62394	0.96	0.525	1.12565e-151	1	CG9743
7.74991e-118	2.61308	0.892	0.64	1.34461e-114	1	GstE7
4.47307e-156	2.59345	0.966	0.739	7.76078e-153	1	CG8475
1.90111e-131	2.57858	0.892	0.435	3.29843e-128	1	Cht2
1.55645e-140	2.57651	0.944	0.686	2.70044e-137	1	betaggt-II
5.03114e-152	2.57557	0.955	0.53	8.72902e-149	1	CG8177
1.63521e-95	2.52103	0.881	0.662	2.83709e-92	1	GstE3
2.12963e-150	2.5204	0.963	0.671	3.69491e-147	1	CG2991
1.4041e-114	2.49457	0.844	0.429	2.43611e-111	1	CG2065
1.89462e-120	2.48473	0.913	0.653	3.28717e-117	1	CG16758
2.59685e-108	2.4732	0.849	0.489	4.50554e-105	1	CG5687
1.22791e-153	2.41524	0.974	0.828	2.13042e-150	1	pdgy
3.27586e-156	2.4044	0.995	0.793	5.68361e-153	1	Bsg
4.41534e-165	2.39929	0.968	0.495	7.66061e-162	1	CG13907
3.87669e-138	2.38595	0.952	0.591	6.72605e-135	1	l(1)G0289
1.09304e-113	2.33353	0.963	0.903	1.89642e-110	1	Prx2540-2
6.47278e-145	2.29793	0.981	0.7	1.12303e-141	1	wal
2.70456e-118	2.29533	0.91	0.382	4.6924e-115	1	CG8837
2.17803e-144	2.269	0.913	0.419	3.77888e-141	1	CG4462
1.47175e-142	2.26038	0.989	0.903	2.55348e-139	1	fabp
4.02396e-137	2.2428	0.955	0.845	6.98158e-134	1	CG12896
1.41678e-147	2.22809	0.95	0.418	2.45812e-144	1	LpR1
4.18626e-121	2.21797	0.958	0.807	7.26315e-118	1	stv
9.89276e-155	2.20873	0.976	0.536	1.71639e-151	1	vkg
1.46939e-134	2.19327	0.952	0.762	2.54939e-131	1	yip2
3.69709e-84	2.18579	0.817	0.406	6.41445e-81	1	Tsp42Ed
1.72146e-128	2.18271	0.915	0.472	2.98673e-125	1	CG3961
5.76154e-92	2.15904	0.854	0.701	9.99628e-89	1	Snap29
2.9036e-81	2.1359	0.772	0.339	5.03774e-78	1	CG6910
4.75939e-99	2.13183	0.87	0.659	8.25753e-96	1	CG10226
6.42279e-110	2.11611	0.963	0.81	1.11435e-106	1	Xrp1
9.68645e-122	2.10592	0.915	0.68	1.6806e-118	1	Pfrx
1.50673e-127	2.06255	0.907	0.502	2.61417e-124	1	CG18135
2.36719e-119	2.02884	0.841	0.456	4.10707e-116	1	CG7203
3.79984e-128	2.00761	0.987	0.86	6.59272e-125	1	Cys
5.6349e-112	2.00609	0.905	0.594	9.77654e-109	1	pirk
2.24948e-103	1.99857	0.873	0.516	3.90285e-100	1	Mdr65
3.53982e-138	1.99248	0.968	0.874	6.14159e-135	1	cathD
5.35395e-119	1.98907	0.905	0.584	9.28911e-116	1	CG13937
2.37546e-118	1.98657	0.905	0.517	4.12143e-115	1	SLC5A11
4.05148e-117	1.97641	0.868	0.558	7.02932e-114	1	mthl10
4.26405e-91	1.96412	0.873	0.625	7.39813e-88	1	nec
2.72536e-94	1.96368	0.817	0.478	4.72851e-91	1	CG2064
1.09825e-120	1.95518	0.966	0.66	1.90547e-117	1	jdp
2.18084e-76	1.95173	0.794	0.57	3.78376e-73	1	CG2846
2.01802e-107	1.94414	0.849	0.403	3.50127e-104	1	CG4250
8.19788e-121	1.94298	0.955	0.76	1.42233e-117	1	Vha68-2
1.02953e-107	1.92337	0.944	0.586	1.78623e-104	1	CG1146
9.35084e-105	1.91607	0.907	0.775	1.62237e-101	1	RhoL
9.57575e-126	1.90446	0.939	0.685	1.66139e-122	1	GstE6
7.80027e-134	1.89074	0.96	0.573	1.35335e-130	1	Tis11
2.85253e-104	1.88998	0.897	0.512	4.94914e-101	1	CG5390
9.40808e-126	1.875	0.952	0.584	1.6323e-122	1	CG10444
1.69539e-137	1.85271	0.942	0.652	2.9415e-134	1	pnut
1.77945e-134	1.85115	0.976	0.54	3.08735e-131	1	CG8034
4.30387e-96	1.84481	0.892	0.72	7.46721e-93	1	CG11790
4.15297e-113	1.82363	0.926	0.768	7.2054e-110	1	ifc
1.73716e-114	1.81226	0.955	0.757	3.01397e-111	1	cib
2.00775e-124	1.80541	0.947	0.438	3.48345e-121	1	babos
1.24269e-92	1.79986	0.918	0.699	2.15608e-89	1	Moe
8.68203e-118	1.76067	0.958	0.611	1.50633e-114	1	Ect3
1.67893e-49	1.74941	0.743	0.45	2.91294e-46	1	CG34136
6.24675e-98	1.74927	0.918	0.735	1.08381e-94	1	beat-IIIc
5.12175e-78	1.73803	0.799	0.64	8.88624e-75	1	GstD2
4.86563e-109	1.72371	0.847	0.563	8.44187e-106	1	CG4630
7.05746e-106	1.72242	0.937	0.744	1.22447e-102	1	CG10383
5.67504e-149	1.71736	0.997	0.923	9.8462e-146	1	Cam
1.21536e-123	1.71208	0.899	0.515	2.10865e-120	1	CG16700
5.77467e-94	1.67635	0.95	0.85	1.0019e-90	1	PHGPx
7.77706e-99	1.66714	0.942	0.871	1.34932e-95	1	CG5590
1.68936e-104	1.66382	0.987	0.941	2.93105e-101	1	Act5C
2.51443e-93	1.65026	0.963	0.835	4.36254e-90	1	mt:ND3
1.01041e-93	1.65004	0.937	0.654	1.75305e-90	1	CG5455
1.91495e-84	1.63082	0.939	0.74	3.32244e-81	1	Irc
1.30408e-111	1.62592	0.934	0.718	2.26258e-108	1	CG9577
2.52791e-101	1.6252	0.833	0.33	4.38592e-98	1	CG42700
7.82362e-133	1.61247	0.95	0.686	1.3574e-129	1	larp
3.42495e-85	1.61158	0.841	0.501	5.94229e-82	1	CG17026
5.24865e-84	1.60673	0.807	0.583	9.1064e-81	1	Mdr49
1.54768e-113	1.60454	0.968	0.735	2.68523e-110	1	Hydr2
3.24314e-113	1.60001	0.934	0.598	5.62685e-110	1	Ilp6
1.28317e-112	1.59985	0.881	0.516	2.2263e-109	1	stl
7.9444e-102	1.58458	0.833	0.401	1.37835e-98	1	CG5973
9.73934e-89	1.5784	0.971	0.905	1.68978e-85	1	aay
2.61199e-108	1.57409	0.958	0.684	4.5318e-105	1	Timp
2.39444e-89	1.56701	0.921	0.776	4.15436e-86	1	CG11151
6.31824e-107	1.56247	0.963	0.85	1.09621e-103	1	Jafrac1
1.51952e-75	1.5623	0.796	0.597	2.63637e-72	1	CG17027
1.03064e-94	1.5572	0.942	0.674	1.78816e-91	1	Trxr-1
2.19201e-88	1.55241	0.944	0.795	3.80313e-85	1	Idh
2.99755e-84	1.55064	0.886	0.691	5.20075e-81	1	Act42A
4.82457e-81	1.53756	0.796	0.362	8.37063e-78	1	CG6836
3.44558e-86	1.52668	0.902	0.681	5.97808e-83	1	CG3164
2.14168e-124	1.4786	0.976	0.886	3.71582e-121	1	Ssadh
2.0123e-116	1.45554	0.942	0.706	3.49133e-113	1	CG5953
9.05936e-154	1.44761	1	0.993	1.5718e-150	1	Oda
3.79524e-78	1.44542	0.894	0.72	6.58473e-75	1	Aldh
1.01887e-152	1.44535	0.931	0.366	1.76775e-149	1	MRP
4.05724e-96	1.44431	0.915	0.65	7.03931e-93	1	CG32647
1.40389e-83	1.43845	0.921	0.793	2.43574e-80	1	Cp1
3.5247e-88	1.41962	0.96	0.815	6.11536e-85	1	scf
1.76907e-143	1.41757	0.923	0.707	3.06934e-140	1	CG1673
3.35732e-66	1.39711	0.937	0.867	5.82495e-63	1	Lsd-2
5.95479e-85	1.39303	0.966	0.688	1.03316e-81	1	CG14207
1.57629e-72	1.38691	0.974	0.89	2.73486e-69	1	Hex-A
2.14892e-43	1.38581	0.852	0.726	3.72838e-40	1	Eip71CD
9.85032e-110	1.38246	0.897	0.609	1.70903e-106	1	kar
1.10323e-103	1.37083	0.984	0.909	1.9141e-100	1	CG2852
6.73593e-131	1.36609	0.857	0.334	1.16868e-127	1	bbg
2.35483e-73	1.3577	0.77	0.422	4.08564e-70	1	CG6574
1.42131e-39	1.34131	0.796	0.597	2.46598e-36	1	Hsp26
7.94909e-77	1.33457	0.907	0.824	1.37917e-73	1	Mtpalpha
1.54136e-49	1.33363	0.878	0.838	2.67425e-46	1	GstD1
1.16356e-130	1.32352	0.894	0.53	2.01878e-127	1	SP1173
1.9285e-82	1.31388	0.894	0.548	3.34594e-79	1	CG7530
2.22385e-84	1.31348	0.889	0.56	3.85838e-81	1	CG17029
8.91486e-100	1.30154	0.884	0.687	1.54673e-96	1	GstT1
5.0822e-85	1.28963	0.987	0.878	8.81762e-82	1	mt:ND4
3.45589e-105	1.28902	0.979	0.8	5.99596e-102	1	InR
5.75155e-144	1.28646	0.931	0.449	9.97895e-141	1	CG8646
1.70833e-72	1.28072	0.796	0.433	2.96396e-69	1	FER
1.85718e-82	1.27179	0.902	0.642	3.2222e-79	1	CG32280
2.21376e-128	1.27088	0.868	0.556	3.84088e-125	1	CG14439
3.44109e-98	1.26927	0.844	0.57	5.97029e-95	1	beat-IIb
1.73722e-67	1.26429	0.876	0.633	3.01408e-64	1	pst
1.0017e-74	1.25786	0.815	0.509	1.73796e-71	1	Sdr
4.58544e-93	1.25495	0.881	0.648	7.95573e-90	1	Aprt
7.16947e-88	1.25165	0.836	0.634	1.2439e-84	1	CG42867
1.15797e-60	1.25106	0.833	0.694	2.00908e-57	1	CG7461
7.17995e-79	1.24721	0.937	0.731	1.24572e-75	1	CG7834
2.38685e-129	1.2267	1	0.969	4.14119e-126	1	RpS15
6.93866e-38	1.22249	0.955	0.864	1.20386e-34	1	scyl
2.42248e-153	1.22232	0.894	0.453	4.203e-150	1	CG15279
2.36771e-94	1.22113	0.852	0.439	4.10797e-91	1	CG13004
2.30153e-72	1.21502	0.862	0.723	3.99315e-69	1	CG4598
5.91128e-68	1.21041	0.852	0.657	1.02561e-64	1	scaf
8.07404e-24	1.18317	0.712	0.582	1.40085e-20	1	Hsp70Bc
4.17667e-53	1.18117	0.868	0.727	7.24653e-50	1	CG17124
3.47758e-14	1.17921	0.688	0.59	6.03361e-11	1	Hsp23
3.56468e-72	1.17855	0.955	0.783	6.18472e-69	1	kay
6.44541e-62	1.17456	0.897	0.723	1.11828e-58	1	Inos
4.53629e-50	1.17205	0.778	0.595	7.87046e-47	1	CG3902
8.22046e-124	1.17064	0.87	0.354	1.42625e-120	1	CG10702
9.3658e-43	1.16826	0.817	0.718	1.62497e-39	1	Cyp12b2
1.98879e-78	1.16538	0.984	0.905	3.45054e-75	1	CG12355
6.79607e-66	1.15911	0.823	0.726	1.17912e-62	1	CLS
1.1275e-137	1.1585	0.86	0.45	1.95622e-134	1	CG5958
4.83289e-70	1.15295	0.849	0.608	8.38506e-67	1	Spn27A
1.0592e-74	1.15154	0.762	0.404	1.83771e-71	1	CG14196
9.0663e-57	1.14264	0.799	0.56	1.573e-53	1	AGBE
5.44017e-55	1.13652	0.833	0.597	9.4387e-52	1	whd
8.84882e-145	1.13503	0.865	0.227	1.53527e-141	1	CG17036
2.81033e-71	1.13037	0.902	0.756	4.87593e-68	1	NLaz
9.73641e-68	1.12642	0.931	0.757	1.68927e-64	1	vsg
3.30014e-77	1.12329	0.926	0.708	5.72574e-74	1	Mgstl
1.59186e-70	1.12251	0.87	0.665	2.76188e-67	1	Nmdmc
1.28306e-65	1.12172	0.884	0.707	2.22611e-62	1	scu
9.50325e-73	1.11288	0.939	0.68	1.64881e-69	1	NFAT
9.28677e-79	1.10801	0.836	0.422	1.61125e-75	1	QC
4.08901e-64	1.10328	0.775	0.529	7.09444e-61	1	daw
1.68662e-48	1.10281	0.889	0.744	2.92629e-45	1	Kr-h2
2.75946e-102	1.10194	0.892	0.6	4.78767e-99	1	mino
1.57637e-115	1.09702	0.897	0.589	2.735e-112	1	CG9149
2.63462e-06	1.08462	0.542	0.543	0.00457107	1	CG17778
3.79336e-90	1.06666	0.984	0.946	6.58149e-87	1	RpS18
7.00268e-50	1.06469	0.878	0.704	1.21496e-46	1	CG2277
1.70984e-92	1.0645	0.942	0.66	2.96656e-89	1	Idgf4
2.86527e-47	1.06053	0.72	0.571	4.97124e-44	1	Vha36-3
2.37145e-58	1.04594	0.807	0.558	4.11446e-55	1	pyd3
2.85935e-56	1.04366	0.796	0.461	4.96097e-53	1	Tina-1
1.41981e-57	1.03784	0.955	0.86	2.46337e-54	1	Trx-2
2.24542e-46	1.02013	0.839	0.743	3.89581e-43	1	CG42240
1.1167e-42	1.01816	0.937	0.859	1.93747e-39	1	Hsp83
2.05439e-80	1.01351	0.852	0.638	3.56438e-77	1	Dys
1.1704e-74	1.00391	0.91	0.811	2.03065e-71	1	Arc42
1.14542e-99	1.00298	0.876	0.469	1.98731e-96	1	CG4199
3.49886e-79	1.00114	0.833	0.65	6.07052e-76	1	CG42672
3.35185e-52	0.991381	0.913	0.796	5.81546e-49	1	CG11791
8.91286e-61	0.986179	0.944	0.766	1.54638e-57	1	Arc1
3.19488e-83	0.976947	0.995	0.963	5.54312e-80	1	Cyt-c-p
1.18616e-104	0.973532	0.886	0.566	2.05798e-101	1	Gadd45
2.89865e-102	0.962644	0.802	0.278	5.02916e-99	1	CG13659
9.13042e-72	0.96132	0.865	0.566	1.58413e-68	1	CG9896
9.15225e-92	0.949866	0.923	0.625	1.58791e-88	1	E(spl)mbeta-HLH
2.01916e-48	0.944396	0.899	0.691	3.50324e-45	1	PH4alphaEFB
1.72794e-53	0.943859	0.95	0.804	2.99797e-50	1	Msp300
5.68057e-72	0.940328	0.905	0.712	9.85579e-69	1	Atet
1.16705e-70	0.937962	0.82	0.61	2.02483e-67	1	CG10184
5.96601e-36	0.936929	0.881	0.803	1.0351e-32	1	CG11267
2.22681e-50	0.935399	0.847	0.749	3.86352e-47	1	SmD3
3.79233e-47	0.935064	0.831	0.631	6.57969e-44	1	GC1
6.65568e-45	0.930924	0.714	0.67	1.15476e-41	1	CG3301
8.24819e-30	0.924851	0.807	0.805	1.43106e-26	1	Tre1
7.8971e-48	0.921231	0.865	0.709	1.37015e-44	1	Cpr
3.04453e-55	0.920536	0.749	0.472	5.28226e-52	1	Vha100-2
6.55984e-109	0.920279	0.886	0.565	1.13813e-105	1	CG7702
7.32111e-39	0.915789	0.878	0.804	1.27021e-35	1	CG32407
2.4811e-40	0.906318	0.78	0.646	4.3047e-37	1	Fdh
9.89813e-43	0.899719	0.68	0.428	1.71733e-39	1	AOX1
6.00696e-33	0.89871	0.749	0.654	1.04221e-29	1	CG7059
8.70104e-39	0.888111	0.78	0.648	1.50963e-35	1	CG11899
2.0854e-36	0.879	0.728	0.543	3.61817e-33	1	CG31637
3.25033e-101	0.875718	0.921	0.628	5.63933e-98	1	zfh1
1.08889e-43	0.863892	0.794	0.625	1.88922e-40	1	CG12811
4.12919e-90	0.86228	0.807	0.351	7.16415e-87	1	aos
2.27413e-88	0.86116	0.804	0.546	3.94562e-85	1	Cpr50Cb
1.56158e-40	0.840966	0.854	0.73	2.70934e-37	1	CG17691
1.5651e-41	0.839663	0.923	0.84	2.71544e-38	1	Neb-cGP
1.11868e-59	0.833269	0.852	0.677	1.94091e-56	1	CG6028
3.21483e-59	0.825664	0.72	0.307	5.57774e-56	1	CG5966
1.56386e-42	0.817323	0.857	0.738	2.71329e-39	1	CG6287
8.55467e-55	0.81681	0.913	0.696	1.48424e-51	1	Hnf4
4.97508e-14	0.812561	0.688	0.583	8.63177e-11	1	Hsp68
1.61786e-64	0.801605	0.844	0.623	2.80698e-61	1	CG8839
6.87604e-55	0.8008	0.77	0.51	1.19299e-51	1	Etf-QO
1.19651e-31	0.800651	0.868	0.845	2.07594e-28	1	Pgi
6.16611e-85	0.798378	0.804	0.454	1.06982e-81	1	l(1)G0469
1.20065e-62	0.795661	0.886	0.697	2.08312e-59	1	CG11474
9.45216e-21	0.793494	0.661	0.522	1.63995e-17	1	CG17278
4.36617e-108	0.790945	0.87	0.576	7.57531e-105	1	Magi
3.2336e-57	0.783701	0.762	0.518	5.61029e-54	1	for
1.18029e-51	0.782319	0.868	0.728	2.0478e-48	1	AMPdeam
1.16316e-28	0.778258	0.884	0.785	2.01809e-25	1	Hsc70-3
1.62903e-76	0.777145	0.992	0.967	2.82637e-73	1	RpLP2
8.45888e-120	0.776366	0.854	0.594	1.46762e-116	1	Tdc1
2.11366e-56	0.774366	0.725	0.479	3.66719e-53	1	CG8051
3.10973e-98	0.760128	0.873	0.695	5.39538e-95	1	Pvr
8.62998e-38	0.758033	0.926	0.875	1.4973e-34	1	CG17896
2.46201e-32	0.755573	0.831	0.662	4.27159e-29	1	CG17739
1.42389e-39	0.753758	0.72	0.566	2.47044e-36	1	GstT3
5.281e-77	0.751227	0.828	0.587	9.16253e-74	1	mol
6.1983e-40	0.749219	0.749	0.541	1.0754e-36	1	kcc
4.98661e-69	0.746067	0.791	0.431	8.65177e-66	1	CG31689
5.15913e-23	0.743907	0.696	0.696	8.9511e-20	1	CG13255
2.21838e-54	0.741427	0.899	0.741	3.84889e-51	1	cnc
0.00582638	0.738498	0.616	0.711	1	1	GstD9
2.8328e-31	0.735878	0.688	0.5	4.91491e-28	1	CG34325
2.23057e-44	0.734953	0.87	0.731	3.87003e-41	1	puc
6.58584e-71	0.734764	0.762	0.39	1.14264e-67	1	Cyp12c1
6.1824e-70	0.733388	0.923	0.719	1.07265e-66	1	ttk
6.48223e-47	0.723706	0.825	0.579	1.12467e-43	1	Ran
1.42186e-40	0.720535	0.823	0.667	2.46693e-37	1	CG9674
8.40036e-35	0.717307	0.833	0.774	1.45746e-31	1	CG43658
4.76428e-89	0.71719	0.841	0.557	8.26603e-86	1	CG15784
7.41764e-101	0.70421	0.831	0.513	1.28696e-97	1	svp
9.6434e-28	0.699944	0.854	0.71	1.67313e-24	1	CG5793
2.64732e-58	0.696845	0.984	0.859	4.5931e-55	1	CG30197
4.92819e-35	0.691674	0.823	0.669	8.5504e-32	1	Gclc
1.12087e-48	0.683792	0.934	0.834	1.94471e-45	1	CG32521
1.28918e-12	0.67919	0.611	0.624	2.23672e-09	1	CG16985
5.95013e-67	0.678895	0.82	0.462	1.03235e-63	1	scb
4.48196e-62	0.675854	0.873	0.676	7.7762e-59	1	GIIIspla2
4.97156e-28	0.670279	0.796	0.715	8.62565e-25	1	Eip93F
4.14318e-31	0.666755	0.91	0.86	7.18841e-28	1	CG15098
1.21371e-24	0.64345	0.849	0.729	2.10578e-21	1	CG13220
1.64315e-128	0.641607	0.833	0.366	2.85087e-125	1	CG34217
1.20669e-54	0.64047	0.923	0.845	2.09361e-51	1	h
3.89781e-41	0.639854	0.892	0.766	6.76271e-38	1	Rala
5.39601e-87	0.639295	0.841	0.521	9.36208e-84	1	dlp
8.95022e-65	0.633486	1	0.99	1.55286e-61	1	sesB
9.7634e-31	0.632786	0.754	0.599	1.69395e-27	1	Orct2
5.65903e-50	0.618679	0.812	0.76	9.81841e-47	1	CG4752
6.6207e-78	0.617484	0.979	0.804	1.14869e-74	1	CG2082
2.45495e-106	0.613571	0.852	0.393	4.25933e-103	1	CG17834
3.64705e-63	0.609982	0.81	0.604	6.32764e-60	1	CG11686
2.49689e-16	0.604007	0.918	0.83	4.3321e-13	1	DnaJ-1
7.88124e-78	0.600988	0.884	0.55	1.36739e-74	1	dl
1.95012e-28	0.597006	0.725	0.555	3.38345e-25	1	Phm
5.94279e-20	0.59594	0.667	0.742	1.03107e-16	1	CG13877
1.55615e-113	0.595268	0.825	0.329	2.69992e-110	1	CG2003
1.70736e-52	0.595001	0.833	0.59	2.96228e-49	1	Mmp1
4.1145e-69	0.591913	0.749	0.329	7.13866e-66	1	CG8249
7.11813e-117	0.589939	0.833	0.442	1.235e-113	1	Lkr
1.99074e-65	0.577993	0.722	0.27	3.45393e-62	1	ry
2.8456e-54	0.571866	1	0.975	4.93711e-51	1	Argk
2.54047e-48	0.568258	0.799	0.538	4.40772e-45	1	Ipk2
2.78859e-07	0.56696	0.608	0.662	0.000483821	1	CG31548
5.17071e-61	0.566766	0.852	0.514	8.97118e-58	1	Dif
8.42346e-31	0.549126	0.923	0.83	1.46147e-27	1	tsr
3.61774e-33	0.548789	0.865	0.686	6.27678e-30	1	CG10126
1.12537e-83	0.548694	0.926	0.54	1.95253e-80	1	Sox14
2.2561e-21	0.542235	0.746	0.662	3.91433e-18	1	mt:ND2
1.78739e-25	0.541784	0.807	0.657	3.10113e-22	1	cry
1.98254e-85	0.535923	0.847	0.466	3.43971e-82	1	AdamTS-A
3.87017e-53	0.524517	0.743	0.36	6.71475e-50	1	cv-d
4.37147e-37	0.519554	0.698	0.568	7.58451e-34	1	CG6225
3.72042e-22	0.517	0.698	0.559	6.45493e-19	1	Pvf3
3.62419e-45	0.515161	0.979	0.976	6.28798e-42	1	RpL23
4.98769e-17	0.514165	0.661	0.523	8.65363e-14	1	Jheh2
2.12731e-28	0.51311	0.746	0.666	3.69088e-25	1	CG33169
1.65089e-17	0.513089	0.828	0.762	2.8643e-14	1	ref(2)P
3.11276e-62	0.5103	0.72	0.383	5.40064e-59	1	CG5535
3.20718e-50	0.510106	0.799	0.518	5.56446e-47	1	CG32448
1.56322e-44	0.509271	0.974	0.958	2.71218e-41	1	RpL41
4.17055e-30	0.509101	0.907	0.68	7.23591e-27	1	moody
1.04439e-43	0.507514	0.979	0.979	1.81202e-40	1	RpS20
0.00373225	0.505405	0.476	0.259	1	1	CG14397
2.47342e-26	0.489638	0.778	0.745	4.29138e-23	1	CG1890
1.47806e-18	0.488203	0.786	0.656	2.56444e-15	1	loco
6.53263e-71	0.485126	0.812	0.467	1.13341e-67	1	CG5191
2.66357e-15	0.482043	0.926	0.851	4.6213e-12	1	betaTub56D
4.64984e-53	0.477098	0.942	0.733	8.06747e-50	1	trol
3.88995e-17	0.476334	0.77	0.721	6.74906e-14	1	CG32264
1.96712e-77	0.476205	0.844	0.593	3.41295e-74	1	CG32687
4.90222e-18	0.474046	0.836	0.734	8.50536e-15	1	slgA
3.83892e-33	0.467579	0.743	0.565	6.66052e-30	1	CG11655
5.4127e-07	0.467249	0.91	0.816	0.000939104	1	Pdk
4.8783e-69	0.467178	0.786	0.46	8.46384e-66	1	IP3K1
2.68625e-57	0.466713	0.802	0.472	4.66065e-54	1	Dh44-R2
4.50868e-67	0.465275	0.77	0.479	7.82256e-64	1	CG4301
3.4792e-19	0.462203	0.78	0.721	6.03641e-16	1	CG11537
5.33935e-22	0.460571	0.659	0.555	9.26376e-19	1	pes
6.25397e-38	0.457828	0.987	0.848	1.08506e-34	1	Cyp28d1
6.54406e-43	0.45319	0.69	0.393	1.13539e-39	1	CG1628
5.83654e-98	0.451152	0.802	0.428	1.01264e-94	1	ATP8B
2.01799e-38	0.450184	0.651	0.342	3.50121e-35	1	CG6928
2.79311e-33	0.446165	0.704	0.597	4.84604e-30	1	AOX3
4.89784e-68	0.445917	0.854	0.549	8.49774e-65	1	Oatp74D
4.16694e-26	0.445049	0.873	0.794	7.22964e-23	1	CG31673
1.01142e-15	0.44434	0.627	0.7	1.75481e-12	1	T3dh
1.50101e-43	0.44305	0.675	0.432	2.60425e-40	1	CG15394
2.15488e-30	0.442549	0.664	0.38	3.73872e-27	1	CG18598
5.11309e-46	0.442275	0.892	0.714	8.87121e-43	1	CHMP2B
2.85952e-30	0.442225	0.659	0.427	4.96128e-27	1	olf186-M
1.63567e-49	0.44088	0.831	0.653	2.83789e-46	1	Spn77Ba
1.44895e-06	0.430885	0.915	0.868	0.00251393	1	CG6357
4.17184e-30	0.429513	0.69	0.548	7.23814e-27	1	CG34232
1.24387e-12	0.422714	0.601	0.416	2.15811e-09	1	Mipp1
3.8121e-39	0.41934	0.831	0.59	6.61399e-36	1	Cyp6a13
1.72815e-18	0.418728	0.72	0.589	2.99834e-15	1	Gp150
4.04293e-63	0.418563	0.823	0.479	7.01448e-60	1	CG11378
1.17909e-28	0.418099	0.616	0.399	2.04572e-25	1	Sulf1
1.1906e-07	0.417646	0.542	0.422	0.00020657	1	dnd
3.40599e-60	0.416705	0.833	0.497	5.90939e-57	1	Men
1.03716e-11	0.413009	0.73	0.662	1.79947e-08	1	CG14715
7.87728e-29	0.409779	0.677	0.454	1.36671e-25	1	CG10562
1.22974e-24	0.409312	0.653	0.549	2.1336e-21	1	alpha-Est8
2.55247e-08	0.407748	0.585	0.516	4.42853e-05	1	CG15210
7.92917e-20	0.405752	0.794	0.674	1.37571e-16	1	CG9231
0.000202304	0.404829	0.632	0.589	0.350997	1	CG13252
2.25107e-29	0.40215	0.968	0.939	3.9056e-26	1	levy
1.85393e-66	0.400707	0.799	0.582	3.21656e-63	1	PGRP-LB
4.10222e-38	0.398152	0.995	0.972	7.11736e-35	1	vir-1
2.5951e-29	0.389319	0.926	0.753	4.5025e-26	1	RhoGAP18B
4.54637e-10	0.3846	0.817	0.758	7.88795e-07	1	temp
7.71885e-66	0.381459	0.767	0.423	1.33922e-62	1	CG30460
7.2548e-12	0.380602	0.717	0.704	1.25871e-08	1	Vinc
6.10249e-59	0.379128	0.812	0.518	1.05878e-55	1	Myo31DF
5.92359e-62	0.378776	0.831	0.526	1.02774e-58	1	Spn42Da
0.000328873	0.378609	0.556	0.584	0.570595	1	CG14253
2.25259e-23	0.37562	0.929	0.824	3.90825e-20	1	CG30285
4.74394e-07	0.372078	0.503	0.303	0.000823074	1	bgm
1.38901e-37	0.371947	0.878	0.646	2.40993e-34	1	Jra
3.24548e-25	0.371677	0.868	0.833	5.63091e-22	1	CG7272
1.84472e-13	0.37151	0.664	0.585	3.20059e-10	1	CHKov1
2.16337e-81	0.370843	0.815	0.446	3.75345e-78	1	atilla
2.21482e-36	0.369643	0.836	0.684	3.84271e-33	1	CG10916
1.35504e-11	0.366556	0.669	0.639	2.35099e-08	1	Ect4
1.36451e-31	0.366429	0.807	0.623	2.36742e-28	1	CG32354
1.10736e-25	0.359819	0.791	0.609	1.92128e-22	1	spri
6.57323e-48	0.350962	0.804	0.6	1.14046e-44	1	vri
8.7809e-34	0.343016	0.772	0.609	1.52349e-30	1	Arc2
7.41442e-63	0.338644	0.839	0.617	1.2864e-59	1	Tep2
3.52009e-15	0.334548	0.701	0.699	6.10735e-12	1	pdm3
2.11272e-23	0.33144	0.802	0.671	3.66557e-20	1	CG2767
1.20547e-23	0.329312	0.72	0.537	2.09149e-20	1	NK7.1
5.00598e-97	0.326847	0.828	0.567	8.68538e-94	1	CG8306
1.48448e-18	0.324962	0.749	0.608	2.57558e-15	1	oys
8.05556e-125	0.318339	0.849	0.439	1.39764e-121	1	out
7.52558e-93	0.315511	0.876	0.559	1.30569e-89	1	CG10337
1.32057e-60	0.306462	0.849	0.646	2.29119e-57	1	Pde11
7.16987e-25	0.30416	0.717	0.755	1.24397e-21	1	GstE8
4.18736e-113	0.30367	0.839	0.629	7.26507e-110	1	MFS3
3.02899e-42	0.30228	0.685	0.383	5.2553e-39	1	CG5789
5.91033e-21	0.301009	0.762	0.762	1.02544e-17	1	AdoR
1.15073e-127	0.300718	0.817	0.31	1.99651e-124	1	Unc-89
1.40035e-14	0.296776	0.929	0.907	2.42961e-11	1	Rbp6
8.29855e-19	0.294779	0.796	0.677	1.4398e-15	1	Plod
5.05395e-13	0.29437	0.558	0.395	8.76861e-10	1	CG13796
7.16173e-17	0.290859	0.931	0.836	1.24256e-13	1	Cyp28a5
9.70885e-10	0.290299	0.529	0.284	1.68449e-06	1	apt
1.72161e-05	0.288746	0.73	0.707	0.0298699	1	CG3091
2.91517e-10	0.285956	0.714	0.607	5.05782e-07	1	Syx4
2.69419e-29	0.281384	0.714	0.489	4.67442e-26	1	Dyrk2
1.87473e-28	0.274794	0.775	0.57	3.25266e-25	1	SP1029
7.11566e-48	0.273699	0.862	0.55	1.23457e-44	1	CG8312
5.0784e-14	0.271202	0.86	0.777	8.81102e-11	1	AnxB10
5.63496e-07	0.270113	0.767	0.822	0.000977666	1	Sem1
5.17365e-19	0.268393	0.971	0.939	8.97628e-16	1	Mdh1
2.08367e-50	0.265587	0.836	0.555	3.61517e-47	1	CG42365
1.77616e-33	0.264973	0.667	0.557	3.08164e-30	1	CG9109
2.10149e-65	0.263508	0.772	0.528	3.64608e-62	1	CG43740
1.82732e-41	0.260201	0.86	0.72	3.17039e-38	1	CBP
2.25044e-09	0.256721	0.767	0.734	3.90451e-06	1	Lmpt

## Sheet: Adult_2
p_val	avg_log2FC	pct.1	pct.2	p_val_adj	cluster	gene
3.36034e-183	3.25486	1	0.952	5.83018e-180	2	Gs2
3.10881e-172	3.22712	0.997	0.9	5.39378e-169	2	Chd64
1.54683e-98	3.06177	0.929	0.784	2.68376e-95	2	Act79B
1.8533e-173	2.82647	1	0.915	3.21548e-170	2	CAH1
3.35344e-137	2.76131	0.961	0.658	5.81823e-134	2	CG34367
4.8216e-154	2.64533	0.997	0.852	8.36548e-151	2	bbc
1.46618e-135	2.59821	0.973	0.724	2.54382e-132	2	CG15203
1.78829e-149	2.56583	1	0.776	3.10268e-146	2	CG14688
6.25738e-159	2.36906	1	0.813	1.08566e-155	2	GstE2
2.39831e-123	2.30391	0.991	0.737	4.16106e-120	2	e
2.89309e-150	2.26189	0.994	0.909	5.0195e-147	2	GstE12
1.58899e-117	2.1797	0.979	0.815	2.7569e-114	2	CG6465
6.93599e-148	2.0993	1	0.961	1.20339e-144	2	CG6770
5.4292e-116	2.0349	0.976	0.805	9.41967e-113	2	CG31808
8.41712e-118	2.00309	0.979	0.894	1.46037e-114	2	CG13707
7.17719e-110	1.99467	0.994	0.885	1.24524e-106	2	CG13868
1.92015e-110	1.97236	0.997	0.809	3.33146e-107	2	CG1537
4.12535e-83	1.83164	0.964	0.832	7.15747e-80	2	Treh
5.05255e-142	1.78566	0.917	0.489	8.76618e-139	2	CG33958
3.32957e-76	1.78002	0.905	0.696	5.77681e-73	2	CG9467
3.78247e-114	1.75652	0.985	0.92	6.56259e-111	2	HmgZ
3.00603e-146	1.75051	1	0.975	5.21546e-143	2	Argk
2.00152e-91	1.72804	0.953	0.804	3.47264e-88	2	CG9328
2.34202e-83	1.70389	0.967	0.767	4.0634e-80	2	CG12730
2.74135e-96	1.69392	0.944	0.661	4.75624e-93	2	CG10352
6.40251e-68	1.6918	0.935	0.796	1.11083e-64	2	CG8745
7.65863e-110	1.6573	0.944	0.638	1.32877e-106	2	CG32195
3.29214e-116	1.60409	0.997	0.969	5.71187e-113	2	RpL22
2.01803e-61	1.58944	0.958	0.87	3.50128e-58	2	Ssk
1.43548e-111	1.54637	0.896	0.448	2.49055e-108	2	ktub
1.60164e-62	1.51146	0.911	0.837	2.77884e-59	2	Galphai
1.43853e-69	1.48102	0.941	0.779	2.49585e-66	2	Amph
1.29646e-80	1.4365	0.95	0.775	2.24936e-77	2	Pdxk
2.71115e-83	1.40477	0.976	0.923	4.70385e-80	2	Got1
1.0974e-48	1.38534	0.988	0.93	1.90399e-45	2	CG15209
3.03848e-108	1.38465	0.991	0.965	5.27176e-105	2	Gapdh1
3.84254e-136	1.37495	1	0.991	6.6668e-133	2	sesB
3.70093e-40	1.37148	0.958	0.89	6.42111e-37	2	Rac2
4.47568e-64	1.34923	0.964	0.846	7.7653e-61	2	betaTub56D
1.97778e-65	1.34831	0.944	0.705	3.43145e-62	2	Lmpt
1.84617e-43	1.30297	0.864	0.815	3.2031e-40	2	CG42394
4.02508e-65	1.22193	0.97	0.909	6.98352e-62	2	CG12355
2.15105e-81	1.21734	0.994	0.972	3.73207e-78	2	14-3-3zeta
1.19334e-43	1.18791	0.831	0.757	2.07044e-40	2	temp
1.42763e-85	1.1648	0.896	0.633	2.47694e-82	2	noc
4.71073e-81	1.10926	1	0.952	8.17312e-78	2	CG13631
2.80204e-82	1.06211	0.887	0.651	4.86153e-79	2	CG42806
1.03839e-50	1.06182	0.973	0.941	1.8016e-47	2	Pif1A
9.65749e-60	1.03652	0.964	0.826	1.67557e-56	2	CG1545
5.4527e-60	1.01316	0.792	0.554	9.46044e-57	2	Cks30A
3.23952e-61	1.00726	0.991	0.964	5.62057e-58	2	Cyt-c-p
9.96877e-87	1.00483	0.875	0.563	1.72958e-83	2	CG42741
8.13383e-68	0.996592	0.973	0.803	1.41122e-64	2	wun2
1.78915e-60	0.992518	0.958	0.942	3.10418e-57	2	levy
3.02026e-41	0.974472	0.757	0.598	5.24015e-38	2	UK114
6.44179e-35	0.964659	0.95	0.884	1.11765e-31	2	CG1640
7.10343e-40	0.960909	0.929	0.818	1.23245e-36	2	sty
1.80757e-35	0.952543	0.834	0.815	3.13614e-32	2	GstD3
7.64372e-53	0.948756	0.837	0.62	1.32619e-49	2	CG9164
8.09264e-29	0.939612	0.944	0.895	1.40407e-25	2	CG12926
1.08374e-35	0.88359	0.923	0.737	1.88029e-32	2	AdSS
2.81867e-44	0.88298	0.911	0.765	4.8904e-41	2	Rala
1.14283e-34	0.875344	1	0.879	1.9828e-31	2	CG1552
9.03613e-62	0.857218	0.988	0.976	1.56777e-58	2	Gapdh2
1.11235e-35	0.856958	0.893	0.714	1.92992e-32	2	fusl
3.18619e-37	0.846065	0.843	0.714	5.52804e-34	2	CG9471
9.50377e-51	0.842044	0.997	0.843	1.6489e-47	2	CG7607
1.40164e-27	0.83544	0.92	0.852	2.43185e-24	2	Syb
1.02787e-49	0.815367	0.881	0.635	1.78336e-46	2	pros
3.07184e-52	0.809425	0.807	0.526	5.32964e-49	2	CG5955
3.31404e-27	0.800086	0.908	0.799	5.74985e-24	2	CG11791
2.66685e-22	0.771299	0.843	0.736	4.62699e-19	2	glec
2.10429e-41	0.767953	0.947	0.87	3.65094e-38	2	CG32982
5.17684e-58	0.752693	0.858	0.616	8.98182e-55	2	Dll
7.50348e-23	0.747315	0.872	0.769	1.30185e-19	2	CG13124
3.9758e-40	0.715706	0.869	0.795	6.89801e-37	2	Tre1
4.33254e-52	0.707261	0.869	0.647	7.51696e-49	2	sra
3.02674e-54	0.706853	0.973	0.822	5.2514e-51	2	Prosap
1.12241e-49	0.704529	0.727	0.396	1.94738e-46	2	CG18367
4.92514e-68	0.704202	0.858	0.554	8.54511e-65	2	opa
4.89545e-27	0.69798	0.84	0.742	8.49361e-24	2	Pka-R1
3.78383e-125	0.688256	0.887	0.41	6.56495e-122	2	CG12105
6.65434e-19	0.659792	0.754	0.669	1.15453e-15	2	cry
5.87257e-17	0.633165	0.914	0.806	1.01889e-13	2	ced-6
4.414e-24	0.561761	0.95	0.896	7.65829e-21	2	Hex-A
3.12485e-32	0.54635	0.893	0.762	5.42161e-29	2	Mes2
1.71916e-25	0.527823	0.967	0.959	2.98274e-22	2	RpL41
1.39467e-23	0.515354	0.733	0.559	2.41975e-20	2	Sodh-2
1.03432e-18	0.507332	0.976	0.948	1.79454e-15	2	RpS18
7.42643e-35	0.505649	1	0.994	1.28848e-31	2	Oda
2.00699e-23	0.503248	0.766	0.591	3.48213e-20	2	CG6834
6.50835e-16	0.487953	0.908	0.813	1.1292e-12	2	ninaB
1.19287e-09	0.483624	0.861	0.758	2.06962e-06	2	ref(2)P
8.76479e-11	0.475734	0.831	0.782	1.52069e-07	2	CG6084
1.23688e-21	0.466231	0.751	0.518	2.14599e-18	2	Men
1.23523e-16	0.458984	0.822	0.672	2.14312e-13	2	CG9231
1.59851e-12	0.44853	0.914	0.878	2.77342e-09	2	CG17896
1.3421e-15	0.424253	0.958	0.909	2.32854e-12	2	aay
2.7137e-12	0.419377	0.932	0.857	4.70827e-09	2	Jafrac1
1.64919e-06	0.415689	0.772	0.691	0.00286135	2	repo
6.32067e-71	0.409461	0.834	0.728	1.09664e-67	2	CBP
3.967e-18	0.405184	0.979	0.976	6.88275e-15	2	RpL23
8.45826e-32	0.404294	0.751	0.564	1.46751e-28	2	Debcl
9.7568e-12	0.374409	0.869	0.816	1.6928e-08	2	Pino
2.6308e-05	0.332295	0.68	0.607	0.0456444	2	CG8861
6.11091e-54	0.316657	0.804	0.598	1.06024e-50	2	CG3176
7.08755e-53	0.312933	0.881	0.666	1.22969e-49	2	ITP
4.90141e-14	0.309577	0.855	0.713	8.50395e-11	2	Dak1
8.4243e-11	0.307743	0.875	0.879	1.46162e-07	2	scyl
4.90481e-38	0.307	0.95	0.774	8.50984e-35	2	rho
3.08356e-10	0.300776	0.662	0.529	5.34997e-07	2	CG33170
1.02928e-16	0.30019	0.866	0.73	1.7858e-13	2	CG17124
2.93123e-08	0.296771	0.73	0.662	5.08568e-05	2	PGRP-LA
0.000276319	0.289476	0.89	0.847	0.479414	2	Neb-cGP
7.75603e-17	0.275313	0.792	0.722	1.34567e-13	2	CG7737
3.71997e-12	0.273657	0.899	0.731	6.45414e-09	2	CG10863
1.68539e-11	0.270579	0.92	0.868	2.92416e-08	2	Trx-2
3.89983e-15	0.260552	0.905	0.801	6.7662e-12	2	CG32407

## Sheet: Adult_3
p_val	avg_log2FC	pct.1	pct.2	p_val_adj	cluster	gene
3.12327e-77	2.38822	0.967	0.757	5.41887e-74	3	CG31676
2.99264e-84	2.25571	0.981	0.781	5.19223e-81	3	CG31706
1.04717e-62	2.1742	0.915	0.596	1.81685e-59	3	CG10513
3.04239e-76	2.10237	0.972	0.651	5.27854e-73	3	CG9657
1.70993e-74	1.85429	1	0.95	2.96673e-71	3	CG8369
4.22219e-58	1.82297	0.943	0.797	7.32551e-55	3	CG5895
7.06709e-69	1.78152	0.948	0.684	1.22614e-65	3	CG9436
8.83491e-42	1.74094	0.872	0.751	1.53286e-38	3	CG12177
1.09918e-61	1.7108	0.981	0.824	1.90707e-58	3	Spn43Ab
3.81255e-46	1.64422	0.886	0.507	6.61478e-43	3	CG31248
4.44851e-29	1.47448	0.834	0.586	7.71816e-26	3	CG1468
7.69828e-45	1.44272	0.972	0.83	1.33565e-41	3	Irk2
5.30938e-54	1.43866	0.967	0.787	9.21178e-51	3	CG6723
3.04795e-44	1.37402	0.972	0.85	5.2882e-41	3	CG5758
3.652e-40	1.32573	0.905	0.773	6.33622e-37	3	GLaz
9.39837e-51	1.31696	0.981	0.912	1.63062e-47	3	Sod3
3.15808e-51	1.3141	0.981	0.86	5.47927e-48	3	Cyp28d1
3.20393e-38	1.30447	0.872	0.682	5.55883e-35	3	DNaseII
5.15717e-55	1.30163	1	0.939	8.94769e-52	3	nrv2
2.65457e-29	1.22411	0.844	0.577	4.60568e-26	3	Inx3
7.83632e-30	1.2232	0.829	0.552	1.3596e-26	3	CG16743
6.0704e-56	1.19015	0.891	0.655	1.05321e-52	3	Cyp4s3
6.92034e-36	1.18944	0.877	0.622	1.20068e-32	3	CG31663
3.55461e-29	1.18428	0.943	0.881	6.16725e-26	3	CG31344
1.19716e-28	1.13306	0.801	0.589	2.07706e-25	3	CG11407
4.14483e-41	1.09686	1	0.843	7.19129e-38	3	CG4409
3.44188e-49	1.09102	0.981	0.678	5.97166e-46	3	CG42613
3.39169e-40	1.08059	0.943	0.59	5.88458e-37	3	CG10311
8.30351e-39	1.06645	0.867	0.575	1.44066e-35	3	List
7.55662e-33	1.04717	0.91	0.724	1.31107e-29	3	CG7084
3.17661e-24	1.02002	0.844	0.791	5.51141e-21	3	CG13067
8.47484e-45	0.98914	0.886	0.563	1.47039e-41	3	axo
5.08944e-22	0.957202	0.929	0.776	8.83018e-19	3	CG31974
2.56337e-44	0.943133	0.953	0.645	4.44744e-41	3	CG6040
8.18542e-17	0.941265	0.882	0.742	1.42017e-13	3	CG10863
2.89844e-23	0.93922	0.848	0.694	5.02879e-20	3	zyd
9.58065e-09	0.938338	0.692	0.601	1.66224e-05	3	CG31690
7.39527e-22	0.901584	0.858	0.706	1.28308e-18	3	Mal-A5
4.43052e-27	0.900707	0.962	0.932	7.68695e-24	3	Cyp1
1.82519e-25	0.895344	0.891	0.76	3.16671e-22	3	Idgf3
3.69947e-44	0.89024	1	1	6.41858e-41	3	mt:lrRNA
3.88369e-20	0.886361	0.986	0.854	6.73821e-17	3	CG7607
4.91804e-16	0.883445	0.962	0.878	8.53281e-13	3	Sdc
3.22294e-31	0.875995	0.948	0.749	5.5918e-28	3	trol
2.69638e-22	0.865427	0.806	0.622	4.67823e-19	3	santa-maria
9.10524e-43	0.85811	0.81	0.369	1.57976e-39	3	ImpE1
3.51183e-26	0.855986	0.791	0.562	6.09302e-23	3	CG11159
2.74827e-42	0.851606	0.938	0.678	4.76824e-39	3	CG31869
1.4494e-30	0.844683	0.995	0.865	2.51471e-27	3	Msr-110
8.74946e-34	0.828945	0.853	0.558	1.51803e-30	3	CG10514
6.72711e-11	0.822849	0.801	0.799	1.16715e-07	3	CDase
4.70928e-27	0.818348	0.91	0.612	8.1706e-24	3	Picot
5.30371e-44	0.812594	0.91	0.73	9.20193e-41	3	CG11426
6.42222e-12	0.811529	0.9	0.736	1.11426e-08	3	slgA
4.80468e-17	0.799593	0.773	0.569	8.33611e-14	3	ClC-a
4.54663e-18	0.791633	0.872	0.67	7.88841e-15	3	Csas
4.60833e-19	0.790544	0.754	0.385	7.99546e-16	3	Oatp58Dc
6.19179e-28	0.789767	0.991	0.81	1.07428e-24	3	CG14141
4.69324e-20	0.769719	0.957	0.896	8.14277e-17	3	Tsp42Ee
1.34691e-08	0.76355	0.858	0.824	2.33689e-05	3	cpx
5.80335e-21	0.761439	0.801	0.589	1.00688e-17	3	CG10960
1.54306e-13	0.739501	0.82	0.729	2.67721e-10	3	AANATL2
1.39062e-39	0.72789	0.882	0.63	2.41272e-36	3	Pu
2.59939e-27	0.72758	0.848	0.613	4.50994e-24	3	Hydr1
7.12197e-17	0.717484	0.754	0.583	1.23566e-13	3	CG42540
8.22984e-07	0.687666	0.782	0.718	0.00142788	3	CG44243
5.79855e-09	0.672767	0.777	0.642	1.00605e-05	3	nAChRalpha6
4.68452e-32	0.662542	0.919	0.777	8.12765e-29	3	CG6218
1.996e-14	0.651588	0.735	0.404	3.46306e-11	3	CG2269
3.90604e-19	0.63424	0.9	0.676	6.77699e-16	3	hoe1
1.35339e-05	0.627621	0.716	0.574	0.0234813	3	VGlut
7.70901e-05	0.626552	0.758	0.657	0.133751	3	IA-2
3.24665e-40	0.620542	0.995	0.896	5.63294e-37	3	Obp44a
2.30762e-11	0.605198	0.948	0.812	4.00371e-08	3	CG12163
3.89749e-16	0.603633	0.953	0.738	6.76214e-13	3	CG6287
1.20755e-18	0.602786	0.943	0.816	2.09511e-15	3	GILT3
1.48299e-25	0.596521	0.853	0.483	2.57298e-22	3	Dop1R1
1.78664e-10	0.596105	0.692	0.48	3.09981e-07	3	CG13739
8.12335e-19	0.594507	0.905	0.678	1.4094e-15	3	CG4829
1.74193e-05	0.592431	0.654	0.49	0.0302224	3	CG42235
1.0404e-16	0.585058	0.915	0.773	1.80509e-13	3	GILT2
3.83354e-14	0.584383	0.825	0.716	6.6512e-11	3	CG7509
0.000235856	0.580486	0.654	0.5	0.40921	3	CG6044
3.9312e-12	0.570756	0.758	0.529	6.82064e-09	3	Orct
3.03931e-11	0.56887	0.924	0.87	5.2732e-08	3	CG6357
1.95435e-10	0.565398	0.825	0.683	3.39079e-07	3	Plod
0.000485261	0.550633	0.678	0.624	0.841928	3	Cyp6a13
5.55775e-17	0.524726	0.91	0.698	9.64269e-14	3	moody
8.13232e-05	0.520333	0.839	0.724	0.141096	3	CG3662
2.84583e-16	0.505022	0.716	0.549	4.93751e-13	3	CG33080
0.000604557	0.504994	0.972	0.941	1	3	Mdh1
1.12208e-07	0.494946	0.701	0.52	0.000194681	3	wtrw
1.52444e-21	0.493669	0.863	0.589	2.6449e-18	3	Nplp2
3.92615e-12	0.492722	0.725	0.49	6.81186e-09	3	CG5835
3.80553e-11	0.490459	0.791	0.614	6.6026e-08	3	Pkc53E
1.51935e-14	0.489438	0.754	0.574	2.63608e-11	3	kek1
6.95561e-07	0.476695	0.711	0.724	0.0012068	3	Cyp6t1
8.52394e-33	0.474105	0.863	0.644	1.4789e-29	3	nAChRalpha7
6.72574e-13	0.465016	0.919	0.724	1.16692e-09	3	Pdh
0.000369932	0.461082	0.398	0.528	0.641832	3	Dop2R
1.66769e-14	0.449111	0.919	0.788	2.89345e-11	3	CG7888
9.19228e-06	0.448183	0.735	0.669	0.0159486	3	CG1213
5.1219e-08	0.446077	0.787	0.727	8.88649e-05	3	CG2277
1.7106e-10	0.44264	0.863	0.662	2.96789e-07	3	Spn88Ea
2.81209e-09	0.428266	0.839	0.615	4.87898e-06	3	whd
2.62469e-11	0.427646	0.962	0.834	4.55384e-08	3	CG1545
2.94992e-13	0.426429	0.777	0.652	5.11811e-10	3	HDAC6
5.05275e-07	0.424662	0.412	0.62	0.000876652	3	Pde1c
1.65375e-05	0.423498	0.763	0.734	0.0286925	3	CG5888
9.31147e-35	0.422338	0.796	0.462	1.61554e-31	3	CG9377
0.000373903	0.421357	0.716	0.584	0.648722	3	CG31221
1.14993e-09	0.417555	0.82	0.73	1.99512e-06	3	nemy
7.2275e-14	0.416174	0.815	0.589	1.25397e-10	3	CG6356
4.49345e-15	0.414395	0.872	0.6	7.79614e-12	3	Syx4
2.92716e-05	0.413809	0.82	0.743	0.0507862	3	Hexo2
1.9464e-24	0.410899	0.896	0.676	3.377e-21	3	GstD9
6.63758e-16	0.410718	0.209	0.456	1.15162e-12	3	CG34155
1.63912e-10	0.408979	0.735	0.513	2.84388e-07	3	mbl
2.22212e-07	0.407788	0.834	0.686	0.000385537	3	Cngl
4.66444e-81	0.406267	0.896	0.501	8.09281e-78	3	CG14565
1.77678e-11	0.400324	0.773	0.567	3.08271e-08	3	nAChRalpha5
5.7644e-12	0.395434	0.744	0.582	1.00012e-08	3	Zip71B
1.79352e-14	0.389859	0.735	0.529	3.11175e-11	3	Ork1
0.00150284	0.389125	0.763	0.734	1	3	Ggamma30A
5.98336e-13	0.387111	0.739	0.494	1.03811e-09	3	CG42750
0.00263925	0.382705	0.654	0.552	1	3	shakB
1.80484e-10	0.367042	0.564	0.336	3.1314e-07	3	Nplp1
7.66718e-34	0.365851	0.839	0.444	1.33026e-30	3	CG10384
1.51306e-23	0.36427	0.782	0.462	2.62516e-20	3	CG31100
1.18439e-58	0.358102	0.877	0.489	2.05491e-55	3	grn
2.01101e-10	0.357384	0.853	0.735	3.4891e-07	3	CG5254
1.48619e-53	0.356461	0.91	0.646	2.57855e-50	3	CG15870
1.20556e-15	0.346921	0.953	0.832	2.09164e-12	3	dally
7.12488e-26	0.345966	0.806	0.517	1.23617e-22	3	Mes4
5.24413e-10	0.334937	0.64	0.5	9.09856e-07	3	dpr9
4.08598e-14	0.33187	0.986	0.887	7.08918e-11	3	CG1552
1.313e-09	0.323456	0.782	0.675	2.27805e-06	3	CG32512
0.00851782	0.322654	0.389	0.476	1	3	mspo
7.29938e-15	0.320497	0.697	0.599	1.26644e-11	3	CG31300
0.000223056	0.318821	0.455	0.507	0.387002	3	Ccn
1.72519e-05	0.316754	0.825	0.74	0.0299321	3	Aldh
2.52867e-21	0.312936	0.739	0.425	4.38725e-18	3	Ms
2.25534e-05	0.312778	0.654	0.493	0.0391301	3	Spn
1.69125e-17	0.297282	0.673	0.371	2.93433e-14	3	Lim1
0.000538529	0.296822	0.782	0.73	0.934347	3	Cpr
5.88258e-20	0.296399	0.995	0.91	1.02063e-16	3	Tsp5D
2.36857e-24	0.293137	0.834	0.662	4.10947e-21	3	Eaat2
3.05407e-06	0.286351	0.896	0.79	0.00529882	3	CG11151
1.47212e-08	0.28599	0.796	0.661	2.55412e-05	3	CG14715
2.97132e-05	0.28538	0.73	0.641	0.0515523	3	CG42784
0.000451391	0.28065	0.891	0.893	0.783163	3	CG1640
1.24578e-13	0.279816	0.905	0.77	2.16144e-10	3	GlcAT-P
4.9748e-05	0.279417	0.654	0.49	0.0863127	3	CG33543
4.63911e-07	0.275752	0.687	0.449	0.000804886	3	Sytalpha
6.78384e-10	0.274249	0.711	0.545	1.177e-06	3	CG1688
6.30928e-12	0.273839	0.905	0.667	1.09466e-08	3	fru
0.00148757	0.257453	0.531	0.404	1	3	CG6959
3.98004e-25	0.256419	0.957	0.77	6.90538e-22	3	bnb
2.48346e-09	0.254288	0.73	0.463	4.3088e-06	3	18w
1.33303e-16	0.253714	0.773	0.436	2.3128e-13	3	CG12344
4.01346e-17	0.253179	0.962	0.798	6.96335e-14	3	Rh50

## Sheet: Adult_4
p_val	avg_log2FC	pct.1	pct.2	p_val_adj	cluster	gene
1.38601e-96	4.2971	0.994	0.445	2.40473e-93	4	CG3036
2.86454e-85	3.98303	0.963	0.479	4.96998e-82	4	JhI-21
9.38273e-85	3.52048	0.981	0.562	1.6279e-81	4	CG7135
2.24813e-74	3.37266	0.988	0.638	3.90051e-71	4	Fas3
3.92258e-84	3.24063	0.994	0.617	6.80568e-81	4	CG10444
6.60988e-92	3.15532	1	0.708	1.14681e-88	4	Timp
6.51987e-84	3.11956	0.981	0.617	1.1312e-80	4	rdhB
1.0041e-87	3.10918	1	0.686	1.74212e-84	4	GIIIspla2
5.20792e-85	2.77007	1	0.82	9.03575e-82	4	CG2082
2.85581e-73	2.6633	0.925	0.364	4.95484e-70	4	Cyp311a1
1.27202e-60	2.59045	0.988	0.817	2.20696e-57	4	InR
1.5228e-76	2.53979	1	0.485	2.64206e-73	4	babos
2.94464e-68	2.51998	0.969	0.668	5.10895e-65	4	scaf
2.70304e-85	2.36533	0.963	0.475	4.68978e-82	4	CG11438
2.30496e-67	2.32246	0.975	0.682	3.99911e-64	4	CD98hc
1.02359e-60	2.23743	0.944	0.546	1.77594e-57	4	CG5390
1.55182e-56	2.2305	0.931	0.433	2.69241e-53	4	CG8837
5.01722e-78	2.14947	1	0.974	8.70488e-75	4	vir-1
4.17529e-49	2.1282	0.963	0.757	7.24413e-46	4	Fim
7.62602e-68	2.11958	1	0.813	1.32311e-64	4	Bsg
3.88567e-65	2.08293	0.925	0.486	6.74164e-62	4	slow
3.6753e-73	2.05596	0.95	0.732	6.37665e-70	4	Spn55B
4.14891e-58	2.02297	0.881	0.495	7.19836e-55	4	Tsp
3.81681e-49	2.00439	0.844	0.322	6.62217e-46	4	Swim
1.69842e-65	1.96744	0.925	0.5	2.94676e-62	4	Sp7
4.39388e-62	1.96416	0.988	0.57	7.62338e-59	4	CG8177
1.81194e-65	1.95375	0.975	0.735	3.14372e-62	4	fat-spondin
6.34506e-58	1.92724	0.944	0.465	1.10087e-54	4	CG34136
9.66687e-50	1.91064	0.919	0.646	1.6772e-46	4	nec
1.49393e-62	1.86167	0.994	0.864	2.59197e-59	4	CG10433
2.16216e-57	1.8372	0.95	0.552	3.75134e-54	4	SLC5A11
5.32337e-56	1.83373	0.956	0.47	9.23604e-53	4	LpR1
5.94451e-69	1.82324	0.981	0.776	1.03137e-65	4	Ets21C
3.18686e-57	1.81839	0.981	0.619	5.52919e-54	4	CG1146
2.73386e-64	1.78617	0.981	0.727	4.74326e-61	4	CG5953
9.55712e-51	1.76327	0.981	0.714	1.65816e-47	4	CG14207
3.61385e-55	1.74975	0.931	0.549	6.27002e-52	4	stl
7.64291e-54	1.7405	0.931	0.675	1.32604e-50	4	CG10226
1.81525e-69	1.73368	0.956	0.574	3.14946e-66	4	CG42365
2.9051e-44	1.71616	0.863	0.521	5.04035e-41	4	CG17278
4.03008e-60	1.70777	0.981	0.725	6.99219e-57	4	Atet
4.01034e-46	1.68855	0.938	0.57	6.95794e-43	4	CG9743
3.8271e-50	1.6819	1	0.936	6.64003e-47	4	Sirup
6.24012e-59	1.66041	0.981	0.61	1.08266e-55	4	Tis11
5.45009e-52	1.63755	0.994	0.694	9.45591e-49	4	Fas2
1.45262e-44	1.63569	0.931	0.665	2.52029e-41	4	Jra
5.67498e-72	1.61913	0.981	0.47	9.84608e-69	4	CG13004
1.4297e-50	1.58794	0.944	0.546	2.48053e-47	4	Mdr65
4.62789e-49	1.55337	0.869	0.389	8.02939e-46	4	cv-d
1.65195e-47	1.5392	0.988	0.911	2.86614e-44	4	aay
2.38962e-50	1.5355	0.95	0.785	4.14599e-47	4	RhoL
2.81768e-56	1.52226	0.981	0.699	4.88868e-53	4	Pfrx
8.67145e-37	1.50813	0.887	0.704	1.5045e-33	4	Trxr-1
2.62834e-33	1.50007	0.894	0.696	4.56017e-30	4	regucalcin
2.90879e-50	1.48642	0.95	0.674	5.04675e-47	4	CG32647
5.75536e-39	1.47541	0.881	0.629	9.98555e-36	4	Spn27A
1.53264e-54	1.47517	0.994	0.582	2.65914e-51	4	CG8034
1.96408e-39	1.46153	0.925	0.761	3.40769e-36	4	Irc
3.18091e-30	1.46013	0.944	0.68	5.51887e-27	4	fng
1.14361e-42	1.44098	0.963	0.753	1.98417e-39	4	Kr-h2
1.5318e-46	1.43488	0.925	0.485	2.65768e-43	4	Tina-1
2.2411e-47	1.42267	1	0.869	3.88831e-44	4	gem
2.94151e-47	1.39482	0.963	0.546	5.10351e-44	4	sog
9.05534e-41	1.37656	0.944	0.75	1.5711e-37	4	CG7834
2.4216e-60	1.37562	0.963	0.563	4.20148e-57	4	Lac
2.42695e-44	1.37455	0.981	0.835	4.21075e-41	4	tsr
4.84381e-46	1.34528	0.863	0.506	8.40402e-43	4	CG34325
1.59929e-62	1.33902	0.938	0.492	2.77477e-59	4	CG5191
4.60942e-49	1.33699	0.869	0.49	7.99735e-46	4	CG6293
2.81438e-39	1.32181	0.944	0.784	4.88295e-36	4	Arc1
5.28736e-38	1.32025	0.981	0.73	9.17357e-35	4	Eip71CD
1.56349e-20	1.30261	0.775	0.732	2.71265e-17	4	Thor
1.0867e-57	1.30044	0.981	0.95	1.88543e-54	4	RpS18
3.94901e-80	1.30034	0.938	0.469	6.85153e-77	4	Drsl5
5.94638e-48	1.29965	1	0.93	1.0317e-44	4	Cam
6.96951e-36	1.28518	0.894	0.626	1.20921e-32	4	pirk
8.3186e-40	1.27771	1	0.864	1.44328e-36	4	CG3168
9.16594e-41	1.26445	0.887	0.732	1.59029e-37	4	CHMP2B
1.36489e-42	1.26163	0.988	0.779	2.36808e-39	4	yip2
1.06388e-42	1.25822	0.981	0.804	1.84583e-39	4	PRL-1
7.74275e-36	1.25424	0.981	0.772	1.34337e-32	4	nuf
8.8699e-36	1.24938	0.912	0.667	1.53893e-32	4	CG32280
7.36349e-37	1.23888	0.938	0.729	1.27757e-33	4	Mgstl
5.42775e-43	1.23011	0.969	0.693	9.41715e-40	4	CG10550
1.12983e-79	1.20845	0.981	0.494	1.96025e-76	4	AdamTS-A
9.09082e-59	1.20177	0.988	0.973	1.57726e-55	4	RpS15
2.02757e-38	1.20025	0.981	0.777	3.51784e-35	4	Vha68-2
8.29031e-51	1.18449	0.9	0.629	1.43837e-47	4	Optix
4.01556e-36	1.17273	0.975	0.729	6.967e-33	4	wal
3.71096e-56	1.16849	0.938	0.489	6.43852e-53	4	scb
2.49686e-31	1.16576	0.919	0.721	4.33205e-28	4	CG3662
3.45701e-54	1.16366	1	0.969	5.99791e-51	4	RpLP2
6.23241e-49	1.15748	0.981	0.602	1.08132e-45	4	lama
1.66388e-46	1.15379	0.975	0.723	2.88683e-43	4	CG12065
7.80461e-32	1.14388	0.994	0.888	1.3541e-28	4	mt:ND4
9.1078e-37	1.1438	0.944	0.702	1.5802e-33	4	CG2991
2.16282e-13	1.13401	0.669	0.336	3.7525e-10	4	CG4476
7.34909e-21	1.13349	0.756	0.676	1.27507e-17	4	Spn77Ba
7.73534e-29	1.13207	0.825	0.645	1.34208e-25	4	bou
1.09613e-41	1.09471	0.969	0.753	1.90179e-38	4	Rel
5.3569e-44	1.09055	0.919	0.531	9.29422e-41	4	Sdr
2.20675e-32	1.08861	0.956	0.771	3.82871e-29	4	CG43658
1.12797e-41	1.08083	0.887	0.582	1.95702e-38	4	dl
1.43364e-51	1.0806	1	0.994	2.48736e-48	4	Oda
1.53975e-42	1.06072	0.975	0.781	2.67146e-39	4	ifc
2.32529e-63	1.05883	0.988	0.653	4.03437e-60	4	zfh1
5.69434e-49	1.05741	0.994	0.978	9.87968e-46	4	RpS20
7.09601e-34	1.05383	0.988	0.824	1.23116e-30	4	Xrp1
1.72188e-44	1.04325	0.963	0.607	2.98747e-41	4	oys
1.2566e-19	1.03791	0.956	0.817	2.18021e-16	4	ninaB
9.89624e-30	1.03512	0.975	0.807	1.717e-26	4	Idh
8.65331e-32	1.03347	0.944	0.754	1.50135e-28	4	cnc
9.20214e-55	1.03207	0.931	0.694	1.59657e-51	4	sktl
2.31378e-36	1.02467	0.963	0.699	4.01441e-33	4	CG3164
9.27886e-33	1.01781	0.963	0.829	1.60988e-29	4	Spn43Ab
7.42186e-40	1.01742	0.975	0.762	1.28769e-36	4	luna
6.88833e-39	1.01318	0.869	0.723	1.19513e-35	4	Est-Q
2.06925e-29	1.01252	0.988	0.867	3.59015e-26	4	Trx-2
7.30189e-29	1.00846	0.975	0.891	1.26688e-25	4	AnxB9
1.08342e-47	1.00729	0.969	0.62	1.87974e-44	4	Ect4
2.01745e-30	1.00291	0.963	0.719	3.50027e-27	4	scu
6.01094e-38	1.0025	0.938	0.631	1.0429e-34	4	Ilp6
3.85967e-61	0.997806	0.988	0.546	6.69652e-58	4	CG16700
9.66859e-31	0.9935	0.963	0.829	1.6775e-27	4	scf
4.03684e-53	0.991642	0.963	0.599	7.00392e-50	4	Orct2
2.79059e-22	0.979887	0.738	0.456	4.84167e-19	4	laza
1.04652e-27	0.956325	0.969	0.847	1.81571e-24	4	mt:ND3
3.71345e-28	0.956132	0.931	0.862	6.44284e-25	4	PHGPx
1.2961e-31	0.948822	0.988	0.945	2.24874e-28	4	Act5C
3.89672e-24	0.948713	0.963	0.817	6.76081e-21	4	Msp300
8.34022e-40	0.947155	0.925	0.648	1.44703e-36	4	Fdh
1.54437e-38	0.944369	0.956	0.513	2.67948e-35	4	CG3961
4.09715e-35	0.943558	0.919	0.69	7.10856e-32	4	Vinc
1.00697e-60	0.931695	0.881	0.3	1.74709e-57	4	Kaz1-ORFB
1.42509e-24	0.922189	0.931	0.805	2.47253e-21	4	Cp1
1.54666e-72	0.916148	0.95	0.492	2.68345e-69	4	Egfr
4.85961e-27	0.911671	0.931	0.72	8.43142e-24	4	Moe
1.25481e-33	0.91081	0.956	0.828	2.17709e-30	4	Mtpalpha
6.67827e-42	0.910418	0.825	0.552	1.15868e-38	4	sNPF-R
1.8505e-70	0.887647	0.963	0.418	3.21062e-67	4	magu
2.1275e-22	0.887451	0.875	0.675	3.69122e-19	4	CG17739
4.23631e-57	0.870485	0.919	0.54	7.35e-54	4	Myo31DF
2.29317e-27	0.868415	0.944	0.818	3.97864e-24	4	AnxB11
1.76476e-24	0.860801	0.906	0.781	3.06185e-21	4	AnxB10
2.2319e-20	0.860709	0.8	0.648	3.87234e-17	4	CG8839
6.89039e-32	0.851453	0.863	0.712	1.19548e-28	4	Act42A
5.60001e-24	0.851387	0.919	0.769	9.71602e-21	4	NLaz
5.06402e-27	0.850054	0.912	0.853	8.78608e-24	4	h
1.10596e-68	0.848754	0.956	0.553	1.91884e-65	4	CG18067
7.49509e-55	0.841522	0.894	0.485	1.3004e-51	4	IP3K1
1.36931e-38	0.839775	1	0.957	2.37575e-35	4	RpL41
3.24697e-34	0.822269	0.875	0.657	5.63349e-31	4	Dys
1.80303e-29	0.818718	0.975	0.766	3.12826e-26	4	RhoGAP18B
6.09883e-28	0.816421	0.956	0.884	1.05815e-24	4	cathD
3.34787e-27	0.81252	0.919	0.654	5.80856e-24	4	pst
4.37942e-56	0.802232	0.975	0.633	7.59829e-53	4	Tollo
3.03459e-11	0.801391	0.706	0.583	5.26501e-08	4	stai
7.16475e-72	0.799706	0.938	0.454	1.24308e-68	4	KCNQ
2.80421e-34	0.790204	0.938	0.517	4.86531e-31	4	Jheh2
2.38887e-53	0.783034	0.856	0.495	4.14469e-50	4	CG30281
1.66632e-35	0.779445	0.856	0.638	2.89107e-32	4	Tep2
1.75918e-34	0.771286	0.988	0.757	3.05217e-31	4	Hydr2
3.67764e-27	0.765212	0.931	0.824	6.38071e-24	4	stv
1.63736e-50	0.763181	0.887	0.557	2.84082e-47	4	Ipk2
4.65622e-41	0.762492	0.9	0.581	8.07853e-38	4	SP1029
3.12099e-49	0.751861	0.912	0.63	5.41491e-46	4	Gp93
1.93615e-24	0.748336	0.963	0.799	3.35922e-21	4	kay
5.27662e-22	0.748267	0.938	0.74	9.15493e-19	4	puc
3.43742e-38	0.742404	0.956	0.727	5.96393e-35	4	CG6701
7.72352e-21	0.738741	0.794	0.623	1.34003e-17	4	Arc2
2.56033e-18	0.733346	0.787	0.59	4.44218e-15	4	CG7530
1.20486e-43	0.726758	0.975	0.664	2.09044e-40	4	Pak3
1.0809e-11	0.726103	0.738	0.661	1.87537e-08	4	Pgd
1.33732e-19	0.719516	0.856	0.718	2.32025e-16	4	betaggt-II
1.63764e-26	0.714541	1	0.934	2.84131e-23	4	CG15209
3.8e-36	0.707246	0.988	0.976	6.59301e-33	4	RpL23
3.75432e-06	0.707187	0.631	0.486	0.00651375	4	CG4269
1.43882e-27	0.706541	0.938	0.74	2.49635e-24	4	CG9577
2.53527e-25	0.706032	0.875	0.693	4.3987e-22	4	CG6028
7.26559e-15	0.699127	0.775	0.605	1.26058e-11	4	LpR2
7.71337e-24	0.696495	1	0.872	1.33827e-20	4	Cys
7.95485e-26	0.691541	0.894	0.577	1.38017e-22	4	pyd3
1.22972e-31	0.689742	0.787	0.454	2.13357e-28	4	Rh7
1.6976e-10	0.68597	0.969	0.877	2.94533e-07	4	CG17896
3.50202e-24	0.685759	0.75	0.557	6.076e-21	4	CG34232
3.3e-07	0.681432	0.981	0.867	0.00057255	4	CG6357
5.76094e-16	0.674034	0.762	0.565	9.99523e-13	4	CG8036
2.36372e-19	0.668795	0.869	0.756	4.10106e-16	4	beat-IIIc
7.588e-73	0.667538	0.969	0.677	1.31652e-69	4	RhoGAP15B
2.29304e-22	0.661037	0.975	0.782	3.97842e-19	4	CG10527
5.3696e-27	0.657513	0.988	0.941	9.31625e-24	4	Mdh1
1.09087e-39	0.651248	0.856	0.582	1.89266e-36	4	olf413
2.43534e-30	0.642942	0.85	0.511	4.22531e-27	4	CG4199
2.35912e-21	0.642288	0.844	0.751	4.09308e-18	4	hdly
1.79442e-38	0.640041	0.894	0.505	3.11332e-35	4	sick
3.49406e-16	0.635271	0.95	0.862	6.06219e-13	4	Jafrac1
2.3147e-49	0.629566	0.938	0.496	4.016e-46	4	CG8646
2.4893e-26	0.619816	0.831	0.493	4.31894e-23	4	Vha100-2
1.39757e-26	0.619361	0.938	0.616	2.42479e-23	4	spri
1.2205e-10	0.61922	0.919	0.843	2.11756e-07	4	Pgi
1.4678e-37	0.615629	0.981	0.575	2.54663e-34	4	Sox14
2.85607e-47	0.613037	0.969	0.65	4.95528e-44	4	CG42709
2.70331e-47	0.611374	0.9	0.548	4.69024e-44	4	pes
3.28099e-13	0.610841	0.825	0.74	5.69252e-10	4	CG2493
3.72186e-10	0.608251	0.744	0.692	6.45743e-07	4	GstD9
1.81708e-14	0.607142	0.856	0.75	3.15264e-11	4	CG6287
2.71638e-15	0.604602	0.863	0.737	4.71293e-12	4	CG4598
3.95561e-50	0.601983	0.956	0.665	6.86298e-47	4	Aprt
7.29421e-64	0.599933	0.944	0.398	1.26554e-60	4	CG9338
7.09362e-20	0.587525	0.9	0.719	1.23074e-16	4	CG11537
5.24969e-49	0.587227	0.981	0.604	9.10821e-46	4	Atf3
1.12297e-12	0.586284	0.881	0.713	1.94836e-09	4	PH4alphaEFB
4.27709e-18	0.582291	0.887	0.664	7.42076e-15	4	Spn88Ea
6.42037e-22	0.581627	0.781	0.444	1.11393e-18	4	CG17834
3.41343e-43	0.581053	0.944	0.66	5.9223e-40	4	CG42672
8.7403e-16	0.580541	0.75	0.458	1.51644e-12	4	CG6574
2.031e-12	0.578925	0.731	0.75	3.52378e-09	4	GstE8
1.89744e-16	0.578845	0.956	0.789	3.29205e-13	4	Hsc70-3
2.99322e-36	0.578032	0.906	0.526	5.19323e-33	4	Etf-QO
1.66836e-28	0.57652	0.925	0.607	2.8946e-25	4	Cyp6a13
1.21599e-07	0.563992	0.963	0.907	0.000210975	4	Rbp6
3.52058e-61	0.562405	0.969	0.705	6.1082e-58	4	Pvr
4.12924e-15	0.547641	0.756	0.62	7.16423e-12	4	CG17027
3.17071e-42	0.546417	0.95	0.606	5.50119e-39	4	Mmp1
1.01357e-26	0.539844	0.825	0.655	1.75855e-23	4	CG42867
4.25014e-51	0.539646	0.963	0.419	7.37399e-48	4	MRP
1.00436e-14	0.537741	0.95	0.862	1.74256e-11	4	CG15098
1.52228e-36	0.535756	0.919	0.661	2.64115e-33	4	Pde11
1.03616e-11	0.534894	0.956	0.872	1.79774e-08	4	Lsd-2
4.19646e-19	0.532589	0.931	0.76	7.28086e-16	4	wgn
2.90967e-42	0.531559	0.869	0.488	5.04827e-39	4	tok
2.04212e-20	0.529766	0.787	0.553	3.54307e-17	4	daw
7.93885e-33	0.521824	0.919	0.753	1.37739e-29	4	SmD3
2.20647e-19	0.519283	0.95	0.76	3.82822e-16	4	ref(2)P
1.37891e-19	0.519051	0.787	0.508	2.39241e-16	4	CG15210
5.08176e-18	0.518568	0.95	0.828	8.81685e-15	4	Cyp4g15
1.28842e-15	0.514173	0.969	0.829	2.23542e-12	4	MtnA
1.14616e-49	0.513898	0.887	0.398	1.9886e-46	4	CG5789
3.38308e-20	0.499779	0.931	0.745	5.86964e-17	4	CG42240
1.57599e-17	0.497453	0.875	0.661	2.73434e-14	4	mt:ND2
1.06477e-81	0.496201	0.975	0.624	1.84737e-78	4	CG31955
1.61553e-12	0.493932	0.894	0.85	2.80295e-09	4	Neb-cGP
4.15787e-26	0.493539	0.925	0.621	7.2139e-23	4	cv-c
7.56913e-17	0.492798	0.85	0.717	1.31324e-13	4	GstE6
2.34757e-38	0.492344	0.838	0.417	4.07304e-35	4	CG15673
2.80541e-10	0.489526	0.988	0.941	4.86739e-07	4	levy
2.17848e-40	0.486895	0.906	0.741	3.77966e-37	4	Tak1
1.58934e-09	0.48455	0.762	0.681	2.7575e-06	4	Fkbp14
7.0056e-34	0.477941	0.963	0.737	1.21547e-30	4	ttk
2.29134e-11	0.471498	0.662	0.334	3.97547e-08	4	CG5853
7.2986e-13	0.470576	0.919	0.715	1.26631e-09	4	CG32264
1.98732e-33	0.470253	0.912	0.55	3.448e-30	4	Spn42Da
1.95285e-34	0.469362	0.856	0.393	3.3882e-31	4	aos
1.20472e-13	0.469322	0.656	0.294	2.0902e-10	4	CG31636
5.81554e-40	0.466255	0.975	0.71	1.009e-36	4	larp
1.74152e-51	0.465663	0.875	0.541	3.02154e-48	4	fz
1.62561e-15	0.465356	0.931	0.706	2.82043e-12	4	Nrg
2.1631e-22	0.465251	0.869	0.654	3.75298e-19	4	CG11899
3.37459e-45	0.459755	0.95	0.726	5.85491e-42	4	CG1673
1.34395e-13	0.454437	0.912	0.868	2.33176e-10	4	Hsp83
3.60329e-30	0.449742	0.988	0.806	6.25171e-27	4	Tsp42Ef
1.58547e-53	0.443493	0.956	0.371	2.75079e-50	4	CG42700
2.43729e-22	0.440973	0.875	0.665	4.22869e-19	4	CG33169
1.02595e-17	0.440143	0.875	0.768	1.78002e-14	4	CG10383
4.62006e-23	0.437192	0.944	0.792	8.01581e-20	4	CG30159
5.15865e-12	0.428684	0.988	0.966	8.95026e-09	4	Cyt-c-p
1.12002e-08	0.425613	0.85	0.743	1.94323e-05	4	AMPdeam
1.59342e-31	0.424467	0.856	0.502	2.76459e-28	4	CG1208
4.73471e-33	0.422631	0.856	0.582	8.21473e-30	4	CG10479
2.01358e-31	0.422455	0.9	0.441	3.49356e-28	4	Tsp42Ed
3.01625e-10	0.419653	0.956	0.771	5.23319e-07	4	CG13124
6.21336e-44	0.415691	0.919	0.567	1.07802e-40	4	CG12560
4.42351e-18	0.415231	0.838	0.744	7.6748e-15	4	CG1890
1.21932e-47	0.412198	0.881	0.582	2.11551e-44	4	CG17777
6.69157e-24	0.404523	0.925	0.626	1.16099e-20	4	mino
8.99335e-34	0.400901	0.875	0.541	1.56035e-30	4	svp
1.18145e-21	0.398387	0.831	0.581	2.04982e-18	4	Dhpr
4.47256e-10	0.392282	0.731	0.471	7.75989e-07	4	QC
2.32082e-08	0.390338	0.95	0.844	4.02662e-05	4	CG9932
1.79043e-27	0.382656	0.912	0.676	3.10639e-24	4	CG2767
1.96753e-13	0.380492	0.662	0.332	3.41366e-10	4	CG12256
1.20499e-20	0.378754	0.925	0.648	2.09066e-17	4	Ect3
1.0999e-52	0.377148	0.875	0.283	1.90833e-49	4	apt
4.1444e-34	0.373731	0.912	0.462	7.19054e-31	4	CG34417
7.03421e-11	0.37273	0.769	0.714	1.22044e-07	4	GstT1
3.29841e-11	0.368379	0.756	0.541	5.72275e-08	4	CG17026
3.37789e-31	0.367698	0.975	0.669	5.86064e-28	4	Akap200
6.06215e-55	0.367565	0.975	0.705	1.05178e-51	4	CG14696
1.30525e-11	0.364968	0.644	0.386	2.2646e-08	4	PGRP-SB1
3.23135e-08	0.364846	0.694	0.733	5.6064e-05	4	CG13877
4.28839e-09	0.36135	0.812	0.746	7.44035e-06	4	Inos
3.87229e-38	0.358986	0.85	0.641	6.71842e-35	4	Nha2
1.55258e-10	0.354479	0.963	0.787	2.69373e-07	4	CG11151
2.29055e-08	0.354253	0.681	0.413	3.97411e-05	4	CG6836
3.90756e-23	0.35402	0.8	0.574	6.77962e-20	4	Rcd2
1.88862e-07	0.353463	0.688	0.582	0.000327676	4	Ten-m
7.39817e-16	0.347492	0.831	0.594	1.28358e-12	4	Gp150
6.87481e-35	0.345526	0.938	0.728	1.19278e-31	4	CLS
5.57735e-11	0.342864	0.875	0.678	9.6767e-08	4	rdgA
4.19477e-67	0.342054	0.931	0.653	7.27792e-64	4	insc
5.8124e-23	0.340667	0.838	0.576	1.00845e-19	4	CG11655
3.77625e-35	0.339016	0.894	0.566	6.5518e-32	4	SP1173
7.11833e-72	0.334918	0.931	0.46	1.23503e-68	4	beat-VII
2.54613e-18	0.334233	0.894	0.648	4.41753e-15	4	GEFmeso
2.8532e-09	0.331115	0.719	0.472	4.95029e-06	4	CG31689
1.10957e-07	0.323179	0.887	0.782	0.00019251	4	CG6084
1.39531e-09	0.322685	0.75	0.628	2.42086e-06	4	CG13937
0.000134961	0.32116	0.825	0.812	0.234158	4	Sem1
7.28609e-46	0.320877	0.981	0.645	1.26414e-42	4	Tret1-1
3.89551e-05	0.320359	0.831	0.682	0.0675871	4	CG9674
3.03543e-07	0.318661	0.775	0.691	0.000526647	4	ITP
5.66494e-41	0.314869	0.844	0.522	9.82868e-38	4	mam
6.89867e-11	0.312375	0.9	0.848	1.19692e-07	4	pdgy
6.71391e-08	0.310069	0.887	0.841	0.000116486	4	GstD1
5.0959e-47	0.307395	0.812	0.281	8.84139e-44	4	CG31272
2.2526e-17	0.306938	0.762	0.454	3.90827e-14	4	CG4250
6.82717e-19	0.306875	0.75	0.484	1.18451e-15	4	Tk
5.45687e-18	0.305049	0.938	0.694	9.46767e-15	4	mgl
4.99201e-31	0.303689	0.944	0.819	8.66113e-28	4	Arc42
1.68616e-11	0.300008	0.856	0.682	2.92549e-08	4	Gclc
4.23763e-24	0.299805	0.838	0.474	7.35229e-21	4	CG4462
2.61772e-12	0.296533	0.744	0.533	4.54174e-09	4	CG5687
3.60687e-12	0.293606	0.744	0.558	6.25792e-09	4	spin
6.16132e-11	0.292985	0.988	0.968	1.06899e-07	4	Gapdh1
6.97766e-72	0.291691	0.963	0.564	1.21062e-68	4	CG32506
4.34733e-16	0.291407	0.288	0.484	7.54263e-13	4	CG15394
1.43042e-06	0.289782	0.662	0.45	0.00248179	4	olf186-M
2.15136e-38	0.288703	0.869	0.419	3.73261e-35	4	Cyp12c1
8.83892e-13	0.286932	0.869	0.686	1.53355e-09	4	Nmdmc
6.78102e-31	0.285723	0.887	0.64	1.17651e-27	4	foxo
2.04773e-33	0.28547	0.881	0.61	3.55282e-30	4	LamC
4.12482e-07	0.284876	0.887	0.722	0.000715656	4	Dak1
8.3445e-79	0.284792	0.919	0.277	1.44777e-75	4	CG43689
0.00149623	0.283978	0.713	0.525	1	4	CG43324
5.33837e-43	0.281479	0.806	0.232	9.26206e-40	4	Nrt
1.37288e-19	0.279702	0.844	0.724	2.38195e-16	4	bi
1.37601e-11	0.276858	0.919	0.737	2.38738e-08	4	CG17124
7.09455e-05	0.27676	0.431	0.681	0.12309	4	CG15211
3.33292e-06	0.273958	0.775	0.712	0.00578262	4	CG7461
3.93424e-27	0.273297	0.869	0.526	6.82591e-24	4	beat-IIIb
8.58887e-45	0.273051	0.912	0.572	1.49017e-41	4	eys
1.52057e-06	0.269681	0.775	0.585	0.00263819	4	AGBE
4.23832e-23	0.268497	0.956	0.759	7.35348e-20	4	GstS1
3.55761e-36	0.26827	0.912	0.511	6.17246e-33	4	CG43737
2.39282e-05	0.268	0.931	0.882	0.0415154	4	Sdc
3.89619e-33	0.260551	0.856	0.592	6.75989e-30	4	CG10337
1.00107e-10	0.259493	0.8	0.641	1.73685e-07	4	CG12811
4.73423e-45	0.259001	0.906	0.532	8.21388e-42	4	CG43902
0.00120654	0.258943	0.688	0.651	1	4	CG31548
6.30079e-07	0.255045	0.781	0.693	0.00109319	4	pdm3
5.79541e-34	0.253032	0.844	0.343	1.0055e-30	4	CG31345
3.97795e-19	0.252694	0.919	0.683	6.90175e-16	4	Cngl

## Sheet: Adult_5
p_val	avg_log2FC	pct.1	pct.2	p_val_adj	cluster	gene
3.20855e-79	3.28339	0.986	0.589	5.56683e-76	5	Nplp2
1.99535e-75	2.52199	1	0.721	3.46192e-72	5	nemy
1.29377e-58	2.48327	0.924	0.46	2.24469e-55	5	egr
1.80615e-71	2.40957	0.986	0.558	3.13367e-68	5	CG10514
2.55131e-71	2.25479	1	0.952	4.42653e-68	5	CG8369
1.21223e-50	2.22166	0.924	0.687	2.10322e-47	5	CG31869
7.93139e-60	2.16841	1	0.816	1.3761e-56	5	GILT3
1.50573e-52	2.16021	0.944	0.683	2.61243e-49	5	DNaseII
7.68557e-53	2.08927	1	0.827	1.33345e-49	5	Spn43Ab
6.26605e-49	2.02168	0.91	0.616	1.08716e-45	5	Hydr1
6.55511e-55	1.90994	0.951	0.779	1.13731e-51	5	CG31974
1.13883e-65	1.8941	1	0.941	1.97587e-62	5	nrv2
1.27868e-53	1.88689	0.986	0.66	2.21851e-50	5	CG9657
1.37774e-47	1.87261	1	0.913	2.39038e-44	5	Sod3
7.1461e-49	1.86305	0.944	0.797	1.23985e-45	5	Sin3A
7.58999e-50	1.80536	1	0.804	1.31686e-46	5	alrm
4.93373e-44	1.73123	0.944	0.579	8.56002e-41	5	List
6.06063e-49	1.71531	1	0.801	1.05152e-45	5	Rh50
3.95541e-47	1.68988	1	0.686	6.86264e-44	5	CG42613
7.21833e-46	1.68493	0.986	0.758	1.25238e-42	5	Idgf3
3.28316e-56	1.57535	0.951	0.658	5.69627e-53	5	Cyp4s3
6.58219e-46	1.56191	0.958	0.71	1.14201e-42	5	CG7509
2.00495e-55	1.53721	0.917	0.533	3.47858e-52	5	CG42329
5.93356e-37	1.47776	0.979	0.793	1.02947e-33	5	CG1358
7.40295e-45	1.44342	0.993	0.787	1.28441e-41	5	CG31706
7.09201e-45	1.40342	0.986	0.715	1.23046e-41	5	CG7737
1.38136e-34	1.39064	0.917	0.627	2.39665e-31	5	CG31663
7.05869e-39	1.38816	0.986	0.725	1.22468e-35	5	CG7084
9.12231e-34	1.38366	0.965	0.8	1.58272e-30	5	CG5895
4.0342e-33	1.37781	0.847	0.531	6.99934e-30	5	wdp
7.71524e-37	1.33127	0.938	0.693	1.33859e-33	5	zyd
1.0909e-37	1.31112	0.903	0.518	1.89271e-34	5	CG31248
1.10775e-49	1.31061	0.917	0.437	1.92195e-46	5	CG12344
3.57331e-29	1.30456	0.951	0.755	6.1997e-26	5	trol
4.1879e-48	1.29229	0.965	0.486	7.26601e-45	5	Dop1R1
2.77907e-48	1.26623	0.931	0.572	4.82169e-45	5	Gel
1.97165e-39	1.25832	0.965	0.708	3.42081e-36	5	CG44243
5.67662e-41	1.25432	0.993	0.691	9.84893e-38	5	Irk3
3.5272e-33	1.24523	0.986	0.863	6.11969e-30	5	Cyp28d1
8.3177e-38	1.23959	0.993	0.853	1.44312e-34	5	CG5758
7.13013e-37	1.21648	0.979	0.896	1.23708e-33	5	Tsp42Ee
2.9855e-24	1.20714	0.812	0.595	5.17984e-21	5	CG11407
2.70227e-36	1.20458	0.972	0.7	4.68843e-33	5	moody
1.80142e-28	1.2021	0.806	0.585	3.12547e-25	5	GstE1
1.95742e-41	1.19931	0.931	0.477	3.39613e-38	5	CG42235
2.14088e-33	1.19394	0.896	0.567	3.71443e-30	5	ClC-a
7.57776e-31	1.1586	0.903	0.695	1.31474e-27	5	CG9436
1.42762e-34	1.14795	0.972	0.881	2.47692e-31	5	CG31344
2.03872e-31	1.10486	0.979	0.792	3.53718e-28	5	CG6723
1.34147e-46	1.06849	0.896	0.502	2.32746e-43	5	CG1208
2.38736e-37	1.05364	0.958	0.604	4.14207e-34	5	vvl
1.22419e-28	1.04822	0.931	0.791	2.12396e-25	5	CDase
1.6838e-26	1.02327	0.972	0.67	2.9214e-23	5	Csas
1.00443e-33	1.02068	0.903	0.527	1.74269e-30	5	Orct
2.41841e-29	1.00017	1	0.869	4.19595e-26	5	Msr-110
1.33294e-41	0.990073	0.917	0.495	2.31266e-38	5	Jheh3
1.21594e-29	0.985687	0.917	0.734	2.10966e-26	5	CG5254
6.1267e-41	0.973804	1	0.899	1.06298e-37	5	Obp44a
1.01234e-27	0.97336	0.958	0.789	1.75641e-24	5	myo
2.00615e-19	0.965711	0.951	0.836	3.48068e-16	5	dally
3.42409e-41	0.96455	0.91	0.679	5.9408e-38	5	CG13458
9.27403e-37	0.953842	0.854	0.545	1.60904e-33	5	CG33080
1.37115e-27	0.953616	0.84	0.44	2.37895e-24	5	ana
3.58206e-22	0.949056	0.924	0.684	6.21487e-19	5	CG4829
2.73046e-27	0.944428	0.958	0.777	4.73735e-24	5	Past1
2.05895e-26	0.940438	0.993	0.873	3.57227e-23	5	Cys
5.26191e-36	0.913332	0.986	0.762	9.12941e-33	5	CG31676
1.34925e-23	0.908207	0.91	0.708	2.34095e-20	5	Mal-A5
9.74226e-50	0.903634	0.938	0.483	1.69028e-46	5	CG5835
5.8873e-27	0.88313	0.847	0.39	1.02145e-23	5	Oatp58Dc
4.4983e-63	0.879696	0.972	0.748	7.80456e-60	5	grass
1.06877e-20	0.871156	0.951	0.721	1.85431e-17	5	CG3662
2.28144e-27	0.845246	0.958	0.807	3.9583e-24	5	CG8745
4.82414e-21	0.841221	0.931	0.75	8.36988e-18	5	CG12177
1.80939e-20	0.835258	0.91	0.778	3.13929e-17	5	GILT2
2.33508e-66	0.834946	0.972	0.717	4.05137e-63	5	Est-Q
2.68256e-18	0.825109	0.951	0.816	4.65423e-15	5	CG12163
1.2013e-26	0.814946	0.951	0.872	2.08425e-23	5	Cyp9f2
2.64151e-48	0.804999	0.938	0.47	4.58302e-45	5	CG13739
1.03039e-18	0.80115	0.944	0.771	1.78773e-15	5	GlcAT-P
4.91292e-16	0.79475	0.896	0.71	8.52392e-13	5	Nrg
4.24228e-28	0.792594	0.84	0.567	7.36036e-25	5	CG2680
3.05609e-05	0.776419	0.681	0.677	0.0530232	5	cv-2
2.02355e-28	0.760186	0.903	0.59	3.51087e-25	5	CG1468
4.91109e-14	0.754822	0.854	0.751	8.52075e-11	5	Fhos
3.20037e-19	0.754291	0.799	0.624	5.55265e-16	5	CG5404
6.91959e-22	0.740958	1	0.848	1.20055e-18	5	CG4409
1.71895e-38	0.740345	0.924	0.495	2.98238e-35	5	CG43313
9.38737e-20	0.727581	0.826	0.543	1.62871e-16	5	shakB
3.46162e-22	0.726882	0.889	0.684	6.00592e-19	5	Plod
4.15067e-20	0.718552	0.757	0.386	7.20142e-17	5	ImpE1
1.16558e-14	0.709781	0.91	0.745	2.02228e-11	5	CG10863
6.77961e-23	0.705569	0.917	0.58	1.17626e-19	5	Inx3
2.70745e-19	0.700968	0.826	0.518	4.69743e-16	5	wtrw
1.44402e-09	0.689388	0.875	0.7	2.50537e-06	5	mgl
1.68363e-55	0.682939	0.944	0.519	2.9211e-52	5	Cyp305a1
2.83384e-22	0.661295	0.868	0.591	4.91671e-19	5	CG10960
9.44785e-20	0.659243	0.903	0.604	1.6392e-16	5	CG10311
2.99839e-41	0.649113	0.965	0.778	5.20221e-38	5	CG31710
1.22493e-43	0.635477	0.965	0.602	2.12526e-40	5	CG10513
2.3984e-21	0.632249	0.799	0.554	4.16122e-18	5	ome
1.0281e-23	0.629188	0.868	0.574	1.78376e-20	5	axo
7.47073e-18	0.622787	0.931	0.771	1.29617e-14	5	CG32032
9.65204e-26	0.611749	1	1	1.67463e-22	5	mt:lrRNA
1.88566e-06	0.594462	0.757	0.735	0.00327163	5	CG5888
1.99129e-26	0.594279	0.924	0.586	3.4549e-23	5	vkg
2.34708e-24	0.588082	0.868	0.662	4.07219e-21	5	CG1213
7.48597e-21	0.581326	0.944	0.683	1.29882e-17	5	Cngl
2.51646e-15	0.579962	0.889	0.659	4.36606e-12	5	CG6040
1.31691e-22	0.576878	0.854	0.52	2.28484e-19	5	scro
1.03761e-15	0.57583	0.785	0.564	1.80026e-12	5	CG16743
5.65963e-09	0.574005	0.826	0.668	9.81946e-06	5	CG14757
3.60231e-36	0.56258	0.931	0.709	6.25001e-33	5	Cyp6t1
2.09665e-40	0.552668	0.875	0.405	3.63769e-37	5	Frq1
7.96429e-44	0.550149	0.979	0.748	1.3818e-40	5	para
1.08477e-31	0.540587	0.875	0.58	1.88207e-28	5	klg
1.25544e-15	0.533758	1	0.889	2.17819e-12	5	CG1552
4.2264e-08	0.530007	0.882	0.851	7.33281e-05	5	N
8.88016e-27	0.522419	0.938	0.656	1.54071e-23	5	CG14715
2.39164e-09	0.510723	0.819	0.684	4.14949e-06	5	Octbeta2R
9.85224e-17	0.504243	0.993	0.842	1.70936e-13	5	CG9932
3.02512e-22	0.501133	0.903	0.491	5.24858e-19	5	CG42750
0.000119785	0.494772	0.639	0.595	0.207827	5	CG12512
2.94119e-08	0.492165	0.986	0.941	5.10296e-05	5	Mdh1
2.28939e-07	0.489734	0.979	0.893	0.000397209	5	CG17841
3.11336e-27	0.488686	0.896	0.578	5.40169e-24	5	CHKov1
1.13816e-13	0.48596	0.972	0.818	1.97472e-10	5	aop
8.94695e-13	0.48459	0.868	0.675	1.5523e-09	5	Fkbp14
3.43927e-14	0.481673	0.951	0.68	5.96713e-11	5	hoe1
3.36335e-11	0.477486	0.882	0.835	5.83542e-08	5	CG7272
3.91448e-36	0.464686	0.938	0.503	6.79163e-33	5	mav
1.09404e-38	0.464175	0.91	0.656	1.89816e-35	5	MESR3
4.5755e-24	0.460726	0.917	0.637	7.93849e-21	5	nAChRalpha6
2.14609e-14	0.457702	0.979	0.777	3.72347e-11	5	hth
1.08078e-28	0.432303	0.944	0.619	1.87515e-25	5	santa-maria
9.93684e-07	0.429392	0.688	0.547	0.00172404	5	CG32368
4.08327e-47	0.425789	0.944	0.566	7.08448e-44	5	Ten-m
8.93832e-41	0.41507	0.938	0.644	1.5508e-37	5	kon
4.16121e-10	0.410708	1	0.835	7.21971e-07	5	CG1545
4.70333e-13	0.408938	0.861	0.651	8.16029e-10	5	CG7149
2.14281e-17	0.408711	0.875	0.637	3.71778e-14	5	CG12811
2.20951e-26	0.407355	0.826	0.621	3.83351e-23	5	CG3257
0.000852353	0.397118	0.806	0.649	1	5	heph
3.01659e-56	0.392775	0.931	0.533	5.23379e-53	5	CG43222
1.07973e-20	0.391217	0.944	0.694	1.87333e-17	5	regucalcin
1.86193e-07	0.390945	0.958	0.889	0.000323044	5	CG1640
1.85286e-27	0.390811	0.951	0.603	3.21472e-24	5	Syx4
6.10145e-18	0.379527	0.944	0.734	1.0586e-14	5	Eip71CD
9.949e-09	0.370184	1	0.976	1.72615e-05	5	Gapdh2
0.00267536	0.369343	0.694	0.58	1	5	VGlut
1.52099e-12	0.368261	0.729	0.599	2.63892e-09	5	CG31300
1.53394e-30	0.366194	0.847	0.468	2.66138e-27	5	CG31100
3.65503e-11	0.358362	0.868	0.766	6.34147e-08	5	GstS1
4.80925e-10	0.355542	0.757	0.604	8.34405e-07	5	Proc-R
1.36693e-06	0.354837	0.66	0.501	0.00237162	5	CG42541
3.54673e-05	0.354507	0.708	0.533	0.0615357	5	CG15628
4.41312e-10	0.353466	0.938	0.871	7.65676e-07	5	CG6357
6.40323e-08	0.35259	0.5	0.692	0.000111096	5	wry
2.51324e-22	0.346519	0.854	0.545	4.36047e-19	5	Jheh1
2.61512e-26	0.338844	0.903	0.663	4.53723e-23	5	Eaat2
4.29767e-08	0.335304	0.84	0.745	7.45646e-05	5	slgA
1.38452e-11	0.335119	0.743	0.532	2.40214e-08	5	CG7966
1.09153e-30	0.334954	0.861	0.517	1.8938e-27	5	CG43737
2.056e-12	0.333364	0.986	0.816	3.56717e-09	5	CG14141
3.90851e-08	0.310114	0.785	0.618	6.78126e-05	5	Cyp6a13
0.000431132	0.304933	0.722	0.638	0.748014	5	Cbp53E
3.29504e-07	0.299177	0.896	0.72	0.00057169	5	Hnf4
2.94138e-10	0.29398	0.993	0.876	5.10329e-07	5	Ssk
1.69036e-39	0.291069	0.889	0.443	2.93277e-36	5	Sytalpha
2.02448e-16	0.287045	0.861	0.635	3.51247e-13	5	CG42784
0.000257508	0.286191	0.736	0.587	0.446776	5	CG31221
1.23707e-07	0.279276	0.688	0.586	0.000214632	5	Esyt2
2.47016e-35	0.279179	0.889	0.453	4.28572e-32	5	CG10384
1.3156e-12	0.27404	0.875	0.65	2.28256e-09	5	nAChRalpha7
4.03928e-05	0.272865	1	0.832	0.0700815	5	Irk2
2.70373e-08	0.270421	0.924	0.736	4.69097e-05	5	Aldh
7.17707e-24	0.268162	0.924	0.676	1.24522e-20	5	rgn
8.41552e-14	0.266838	0.972	0.743	1.46009e-10	5	CG6287
2.30682e-16	0.26607	0.806	0.501	4.00233e-13	5	Con
1.72055e-32	0.260969	0.917	0.532	2.98515e-29	5	dpr6
4.32684e-32	0.258034	0.854	0.48	7.50706e-29	5	Ccn
9.22909e-08	0.252989	0.972	0.795	0.000160125	5	tim

## Sheet: Adult_6
p_val	avg_log2FC	pct.1	pct.2	p_val_adj	cluster	gene
6.54159e-89	6.64097	1	0.66	1.13497e-85	6	Obp18a
8.64084e-88	6.61548	1	0.603	1.49919e-84	6	Tsf1
5.65364e-88	5.96931	1	0.547	9.80907e-85	6	CG4716
4.22819e-89	4.99078	1	0.362	7.3359e-86	6	CG33993
2.23459e-85	4.74261	1	0.681	3.87702e-82	6	Scp2
3.63209e-85	4.69171	0.986	0.507	6.30168e-82	6	CG9336
7.84071e-85	4.31616	1	0.748	1.36036e-81	6	CG15201
3.26542e-78	3.48714	1	0.786	5.66551e-75	6	rho
9.16087e-69	3.21516	0.951	0.511	1.58941e-65	6	ltl
2.84224e-76	3.20372	0.986	0.746	4.93129e-73	6	Tsp42Ea
1.18972e-81	3.0839	1	0.773	2.06417e-78	6	bnb
3.44446e-71	3.06183	0.972	0.697	5.97613e-68	6	Ace
8.37162e-73	3.06099	0.972	0.718	1.45248e-69	6	Swip-1
1.08671e-71	2.98526	0.972	0.634	1.88544e-68	6	vari
1.47261e-78	2.85444	1	0.865	2.55497e-75	6	CG10433
3.84425e-69	2.82288	0.951	0.66	6.66978e-66	6	Eaat2
8.67826e-70	2.74894	0.986	0.627	1.50568e-66	6	CG42489
5.04581e-66	2.72314	0.951	0.668	8.75448e-63	6	Pak3
2.06794e-70	2.70683	0.972	0.773	3.58787e-67	6	GLaz
3.87215e-76	2.62133	1	0.759	6.71818e-73	6	CG9691
5.96847e-59	2.53967	0.923	0.627	1.03553e-55	6	Snp
4.10978e-64	2.51011	0.979	0.664	7.13047e-61	6	Jra
1.2892e-60	2.50218	0.958	0.587	2.23676e-57	6	CG6356
5.53928e-68	2.49198	0.979	0.85	9.61065e-65	6	ab
2.37212e-61	2.49127	0.958	0.644	4.11563e-58	6	HDAC6
6.60829e-66	2.4701	0.965	0.57	1.14654e-62	6	CG1648
1.28869e-74	2.46228	0.93	0.423	2.23588e-71	6	CG14892
2.61149e-46	2.44659	0.944	0.589	4.53094e-43	6	CG8034
1.37598e-53	2.43379	0.852	0.433	2.38733e-50	6	lbm
9.09788e-61	2.38069	0.901	0.606	1.57848e-57	6	CG7342
6.95075e-70	2.32202	0.951	0.439	1.20596e-66	6	CG10799
1.05417e-56	2.29259	0.986	0.864	1.82898e-53	6	Hsp83
8.69072e-62	2.29076	0.944	0.571	1.50784e-58	6	Reg-5
7.97969e-57	2.29013	0.958	0.618	1.38448e-53	6	Picot
4.67595e-64	2.22584	0.993	0.782	8.11278e-61	6	CG10527
1.44126e-52	2.21842	0.951	0.777	2.50059e-49	6	Past1
5.83669e-43	2.17379	0.845	0.746	1.01267e-39	6	Tak1
2.90679e-42	2.17332	0.859	0.695	5.04327e-39	6	CG2765
9.35401e-64	2.16431	0.908	0.584	1.62292e-60	6	Gli
1.20049e-57	2.11341	0.972	0.693	2.08284e-54	6	Irk3
1.24741e-49	2.10637	0.894	0.411	2.16426e-46	6	b
3.00154e-61	2.08595	0.979	0.678	5.20768e-58	6	hoe1
4.13033e-52	2.03871	0.979	0.716	7.16612e-49	6	CG14207
1.34348e-58	2.0345	0.979	0.832	2.33095e-55	6	CG30285
3.08389e-53	2.03172	0.944	0.7	5.35055e-50	6	CG10126
5.05609e-43	2.03085	0.81	0.488	8.77231e-40	6	side
1.44447e-52	1.98168	0.908	0.648	2.50615e-49	6	spz
6.30521e-59	1.97454	0.993	0.787	1.09395e-55	6	CG7888
2.24196e-49	1.96673	0.908	0.686	3.8898e-46	6	CG44325
7.8793e-53	1.93452	0.923	0.72	1.36706e-49	6	bi
1.05711e-49	1.93009	0.986	0.891	1.83409e-46	6	AnxB9
2.71898e-48	1.92794	0.915	0.781	4.71743e-45	6	Ets21C
2.15467e-50	1.92548	0.958	0.71	3.73834e-47	6	CG7509
6.32625e-49	1.90212	0.944	0.732	1.0976e-45	6	Nep4
1.78235e-39	1.88958	0.852	0.586	3.09238e-36	6	Sox14
1.57963e-46	1.82131	0.958	0.801	2.74067e-43	6	kay
3.57416e-67	1.81505	1	0.956	6.20117e-64	6	CG13631
2.28017e-51	1.81193	0.951	0.578	3.9561e-48	6	Inx3
1.96471e-46	1.80057	0.923	0.791	3.40877e-43	6	CDase
2.55103e-64	1.76918	0.972	0.675	4.42603e-61	6	CG9689
8.39122e-44	1.76819	0.937	0.799	1.45588e-40	6	betaTub97EF
7.55804e-47	1.75958	0.915	0.723	1.31132e-43	6	Thor
4.58062e-35	1.7592	0.944	0.816	7.94737e-32	6	Pino
6.54432e-41	1.75205	0.979	0.896	1.13544e-37	6	CG13868
8.11812e-52	1.74225	0.951	0.809	1.40849e-48	6	Tsp42Ef
3.819e-43	1.73048	0.894	0.694	6.62597e-40	6	alpha-Est9
1.01641e-56	1.6664	0.993	0.83	1.76348e-53	6	Npc2a
3.02659e-47	1.64988	0.894	0.547	5.25113e-44	6	Dif
9.86486e-45	1.64625	0.866	0.582	1.71155e-41	6	CG30069
4.02535e-40	1.61152	0.937	0.757	6.98398e-37	6	Rel
2.48333e-46	1.60599	0.958	0.843	4.30857e-43	6	CG32521
1.18069e-26	1.60472	0.796	0.514	2.04849e-23	6	sick
2.47066e-32	1.57654	0.824	0.668	4.28659e-29	6	cv-2
1.01356e-48	1.56106	0.993	0.822	1.75853e-45	6	CG2082
1.93048e-45	1.54019	0.993	0.791	3.34938e-42	6	CG6723
8.85902e-41	1.52211	0.782	0.449	1.53704e-37	6	rdo
1.40758e-50	1.51699	0.866	0.552	2.44215e-47	6	spin
3.42043e-34	1.45167	0.873	0.66	5.93445e-31	6	E(spl)mbeta-HLH
3.49244e-35	1.43775	0.859	0.62	6.05938e-32	6	Tsp97E
7.09606e-47	1.40389	1	0.828	1.23117e-43	6	MtnA
5.32643e-41	1.36009	0.958	0.898	9.24136e-38	6	Tsp42Ee
1.17902e-33	1.34518	0.88	0.69	2.04561e-30	6	CG31869
9.29686e-39	1.34119	0.789	0.537	1.613e-35	6	Irk1
1.38871e-30	1.32283	0.923	0.82	2.40942e-27	6	AnxB11
1.79427e-27	1.30012	0.908	0.781	3.11306e-24	6	S
2.23413e-49	1.28421	0.831	0.501	3.87621e-46	6	CG17544
1.07472e-20	1.28153	0.782	0.804	1.86464e-17	6	CG30159
2.48154e-30	1.27834	1	0.974	4.30547e-27	6	vir-1
1.15715e-23	1.27394	0.746	0.588	2.00766e-20	6	CG10947
5.85962e-35	1.24923	0.873	0.651	1.01664e-31	6	GEFmeso
2.38829e-17	1.23418	0.732	0.622	4.14368e-14	6	Mmp1
7.68886e-29	1.2305	0.937	0.828	1.33402e-25	6	Xrp1
3.85359e-24	1.2037	0.768	0.615	6.68599e-21	6	Orct2
1.0342e-29	1.20144	0.831	0.692	1.79434e-26	6	CG42327
1.20819e-18	1.18317	0.817	0.768	2.09621e-15	6	Fim
1.32893e-18	1.1798	0.831	0.824	2.30569e-15	6	CG12163
1.03756e-36	1.17211	0.972	0.894	1.80016e-33	6	CG17841
4.16936e-31	1.1683	0.93	0.729	7.23383e-28	6	CG7084
4.53553e-10	1.14464	0.789	0.751	7.86914e-07	6	puc
1.34546e-25	1.12856	0.824	0.695	2.33438e-22	6	CG6330
4.67649e-41	1.11412	0.81	0.538	8.1137e-38	6	Hs6st
2.42162e-21	1.10293	0.796	0.739	4.20151e-18	6	CG6701
4.66011e-42	1.08912	0.845	0.722	8.08529e-39	6	CG13012
7.16365e-25	1.08812	0.993	0.931	1.24289e-21	6	Cyp1
2.60008e-20	1.08295	0.923	0.839	4.51114e-17	6	GstD1
1.92454e-35	1.07845	0.859	0.573	3.33908e-32	6	Lac
2.00541e-50	1.0622	0.873	0.517	3.47939e-47	6	CG10660
1.70963e-38	1.04674	0.824	0.66	2.96621e-35	6	CG15870
4.71835e-22	1.04455	0.894	0.742	8.18634e-19	6	Inos
6.74097e-14	1.04417	0.782	0.795	1.16956e-10	6	Dmtn
1.25949e-32	1.02847	0.831	0.673	2.18521e-29	6	CG8066
4.96243e-26	1.02772	0.845	0.584	8.60982e-23	6	CG8312
2.98367e-36	1.01308	0.88	0.697	5.17667e-33	6	CG10916
1.33972e-27	0.993256	0.754	0.701	2.32441e-24	6	Mctp
2.44377e-12	0.981577	0.944	0.877	4.23995e-09	6	CG32982
5.20388e-28	0.962927	0.754	0.601	9.02873e-25	6	Hs3st-A
6.08368e-34	0.93482	0.824	0.603	1.05552e-30	6	LpR2
6.03792e-21	0.933773	0.824	0.772	1.04758e-17	6	CG10383
9.98244e-39	0.917171	0.873	0.618	1.73195e-35	6	CalpB
2.63091e-33	0.903191	0.817	0.559	4.56462e-30	6	Spn42Da
4.59365e-29	0.90031	0.711	0.394	7.96998e-26	6	Best2
1.25099e-18	0.898404	0.887	0.817	2.17047e-15	6	ced-6
1.80769e-56	0.896191	0.831	0.408	3.13635e-53	6	CG10031
5.77445e-19	0.890878	0.859	0.678	1.00187e-15	6	CG17739
2.57382e-40	0.885504	0.831	0.675	4.46557e-37	6	Cad87A
4.4231e-10	0.884149	0.859	0.843	7.67408e-07	6	DnaJ-1
7.43089e-25	0.880101	0.789	0.499	1.28926e-21	6	CG9813
3.30481e-30	0.861236	0.796	0.576	5.73385e-27	6	edl
1.77278e-37	0.859211	0.852	0.635	3.07577e-34	6	Idgf2
2.67349e-21	0.851423	0.873	0.659	4.6385e-18	6	pst
8.64136e-15	0.847679	0.873	0.757	1.49928e-11	6	AdSS
0.00934587	0.84317	0.789	0.855	1	6	CG9932
3.11349e-19	0.840392	0.944	0.863	5.40191e-16	6	CG15098
3.4733e-15	0.839035	0.669	0.547	6.02617e-12	6	T48
1.19887e-14	0.82896	0.775	0.74	2.08004e-11	6	CHMP2B
7.41146e-26	0.822031	0.923	0.626	1.28589e-22	6	CG1146
1.72907e-12	0.809541	0.782	0.862	2.99993e-09	6	h
1.50548e-42	0.797396	0.852	0.507	2.61201e-39	6	CG13698
6.54959e-18	0.788324	0.951	0.896	1.13635e-14	6	Rac2
4.76343e-18	0.787667	0.972	0.856	8.26455e-15	6	betaTub56D
1.29221e-22	0.778316	0.986	0.946	2.24198e-19	6	Act5C
3.20878e-19	0.759805	1	0.967	5.56724e-16	6	Gapdh1
2.8986e-21	0.751616	0.683	0.529	5.02907e-18	6	nrv1
4.89664e-25	0.743367	0.831	0.645	8.49567e-22	6	Tollo
5.5678e-15	0.71201	0.859	0.776	9.66013e-12	6	Mes2
8.78778e-19	0.704328	0.965	0.835	1.52468e-15	6	Irk2
1.95221e-46	0.682753	0.789	0.379	3.38708e-43	6	CG13795
8.71226e-12	0.678402	0.944	0.872	1.51158e-08	6	Cyp9f2
0.000710099	0.671965	0.338	0.521	1	6	Rh6
8.16055e-29	0.671301	0.986	0.872	1.41585e-25	6	CG30197
1.32967e-13	0.664123	0.923	0.884	2.30698e-10	6	CG31344
1.69652e-32	0.654136	0.775	0.468	2.94347e-29	6	18w
7.11657e-39	0.6444	0.782	0.589	1.23472e-35	6	CG11693
2.94269e-13	0.643775	0.866	0.904	5.10557e-10	6	CG12926
2.94468e-14	0.642791	0.739	0.629	5.10902e-11	6	CG42450
3.3882e-25	0.64186	0.824	0.535	5.87853e-22	6	GILT1
2.38213e-08	0.627122	0.782	0.761	4.133e-05	6	para
1.3311e-12	0.617926	0.944	0.839	2.30946e-09	6	tsr
7.63185e-09	0.613087	0.711	0.565	1.32413e-05	6	igl
9.29524e-05	0.60697	0.831	0.73	0.161272	6	Ggamma30A
1.2775e-19	0.604247	0.824	0.611	2.21646e-16	6	Syx4
1.93946e-09	0.602875	0.775	0.738	3.36496e-06	6	CG12065
2.46882e-14	0.599041	0.894	0.697	4.2834e-11	6	jdp
4.30303e-18	0.597691	0.704	0.789	7.46577e-15	6	Sclp
1.88857e-12	0.594484	0.732	0.748	3.27667e-09	6	Spn55B
1.95917e-20	0.5879	0.831	0.678	3.39916e-17	6	Fkbp14
7.45355e-35	0.580636	0.796	0.701	1.29319e-31	6	ko
8.04274e-56	0.570168	0.81	0.382	1.39542e-52	6	SerT
8.51724e-19	0.569874	0.683	0.488	1.47774e-15	6	Npc2b
4.20862e-19	0.563511	0.831	0.622	7.30195e-16	6	ine
6.73841e-11	0.558058	0.697	0.54	1.16911e-07	6	Orct
1.30981e-06	0.556823	0.803	0.834	0.00227252	6	CG7029
3.47373e-31	0.553845	0.81	0.706	6.02692e-28	6	trbl
3.15435e-20	0.553216	0.852	0.759	5.4728e-17	6	CG9686
1.01018e-05	0.55185	0.732	0.769	0.0175267	6	ninaE
0.000738948	0.548828	0.577	0.627	1	6	Pdfr
2.24451e-36	0.547271	0.796	0.576	3.89423e-33	6	Rcd2
1.40398e-17	0.546146	0.761	0.586	2.43591e-14	6	Zip71B
1.46073e-11	0.544596	0.887	0.675	2.53437e-08	6	Csas
2.94034e-29	0.539376	0.739	0.472	5.1015e-26	6	ninaG
0.00193118	0.5391	0.606	0.761	1	6	sr
4.36337e-11	0.516617	0.746	0.594	7.57045e-08	6	dl
3.12588e-27	0.501359	0.81	0.534	5.4234e-24	6	wdp
7.06674e-16	0.493679	0.979	0.975	1.22608e-12	6	14-3-3zeta
9.54873e-07	0.489826	0.676	0.598	0.0016567	6	Hsp70Bc
4.4863e-17	0.487061	0.754	0.668	7.78373e-14	6	CG17839
1.04154e-09	0.486341	0.901	0.877	1.80707e-06	6	scyl
2.50894e-26	0.483397	0.754	0.555	4.35301e-23	6	CG14401
1.96188e-09	0.465356	0.775	0.756	3.40387e-06	6	Fhos
2.29307e-09	0.46077	0.725	0.752	3.97847e-06	6	CG1890
1.84796e-36	0.458159	0.754	0.503	3.20621e-33	6	CG34355
3.02943e-18	0.448778	0.859	0.696	5.25607e-15	6	Vinc
3.76311e-09	0.4413	0.627	0.599	6.52899e-06	6	olf413
5.06195e-54	0.438774	0.831	0.477	8.78249e-51	6	CG14275
5.83387e-11	0.432954	0.803	0.671	1.01218e-07	6	sra
3.39957e-09	0.428441	0.718	0.678	5.89825e-06	6	cer
2.25863e-14	0.418768	0.831	0.741	3.91872e-11	6	CG11426
1.41739e-06	0.402078	0.655	0.673	0.00245917	6	MESR3
6.95802e-29	0.401693	0.796	0.532	1.20722e-25	6	CG15772
9.35146e-11	0.393669	0.873	0.78	1.62248e-07	6	Rala
9.28228e-16	0.392195	0.845	0.684	1.61048e-12	6	Gclc
4.67765e-25	0.390444	0.761	0.666	8.11573e-22	6	insc
5.27979e-48	0.389858	0.789	0.403	9.16044e-45	6	NijA
1.58726e-06	0.381625	0.613	0.54	0.00275389	6	CG7966
1.72302e-07	0.376543	0.662	0.667	0.000298943	6	Pgd
1.15893e-21	0.371853	0.852	0.669	2.01075e-18	6	Adgf-C
3.89731e-13	0.369893	0.894	0.761	6.76184e-10	6	wun
1.81353e-09	0.366785	0.732	0.636	3.14647e-06	6	rdhB
1.02682e-08	0.36337	0.817	0.799	1.78153e-05	6	Hsc70-3
1.337e-23	0.36008	0.817	0.548	2.3197e-20	6	Jheh1
6.61553e-07	0.35825	0.739	0.677	0.00114779	6	trio
1.09361e-20	0.351168	0.232	0.678	1.89742e-17	6	Rbp9
4.48004e-57	0.346842	0.803	0.386	7.77287e-54	6	Gpa2
2.23428e-12	0.346236	0.789	0.615	3.87647e-09	6	vvl
8.13964e-11	0.336583	0.859	0.668	1.41223e-07	6	Spn88Ea
0.000185348	0.32781	0.366	0.688	0.321579	6	CG1674
3.56294e-05	0.322948	0.718	0.753	0.0618169	6	fat-spondin
0.000793097	0.31692	0.592	0.572	1	6	CG31637
0.000974233	0.31483	0.831	0.762	1	6	cnc
1.95912e-12	0.314383	0.775	0.671	3.39907e-09	6	loco
8.01157e-15	0.311736	0.901	0.782	1.39001e-11	6	cib
4.16199e-07	0.299504	0.894	0.778	0.000722105	6	vsg
1.74312e-14	0.296352	0.894	0.845	3.02431e-11	6	ImpL2
7.5752e-08	0.286683	0.796	0.725	0.00013143	6	CG32264
5.43432e-13	0.286124	0.655	0.525	9.42855e-10	6	CG17549
1.45222e-13	0.285278	0.718	0.494	2.51961e-10	6	Spn
1.11907e-07	0.282708	0.732	0.696	0.000194159	6	Nmdmc
0.000831133	0.282106	0.662	0.763	1	6	hdly
3.14758e-07	0.263984	0.845	0.767	0.000546105	6	Idgf3
0.00160139	0.262541	0.641	0.598	1	6	Hsp68
6.75886e-07	0.260085	0.937	0.83	0.00117266	6	Cyp4g15
3.91939e-06	0.258113	0.746	0.675	0.00680015	6	CG33169
0.000270125	0.253167	0.979	0.97	0.468666	6	RpLP2
1.6675e-19	0.252382	0.669	0.467	2.89311e-16	6	CG12880
0.000252741	0.252161	0.803	0.786	0.438506	6	hdc
0.000398074	0.25144	0.592	0.591	0.690658	6	CG12560

## Sheet: Adult_7
p_val	avg_log2FC	pct.1	pct.2	p_val_adj	cluster	gene
7.08443e-70	3.32201	1	0.58	1.22915e-66	7	List
4.32254e-70	3.19591	1	0.689	7.4996e-67	7	CG42613
2.41957e-66	2.80296	1	0.663	4.19795e-63	7	CG9657
5.16618e-64	2.76994	1	0.587	8.96332e-61	7	CG10960
4.53639e-62	2.73456	1	0.754	7.87064e-59	7	trol
1.4074e-61	2.65234	0.983	0.627	2.44185e-58	7	CG31663
4.75288e-63	2.62936	1	0.835	8.24624e-60	7	dally
1.04372e-61	2.53251	0.992	0.57	1.81085e-58	7	axo
9.42998e-55	2.51941	0.966	0.492	1.6361e-51	7	Dop1R1
6.25895e-61	2.46924	1	0.77	1.08593e-57	7	GlcAT-P
1.58925e-60	2.45109	0.992	0.728	2.75735e-57	7	CG7084
1.90352e-55	2.41117	0.992	0.764	3.3026e-52	7	CG31676
1.9538e-58	2.36924	0.992	0.696	3.38984e-55	7	mgl
4.23559e-55	2.36343	0.983	0.684	7.34875e-52	7	DNaseII
1.02107e-39	2.32896	0.983	0.712	1.77155e-36	7	CG7509
4.14118e-48	2.27556	0.941	0.591	7.18496e-45	7	CG11407
7.51227e-39	2.12787	0.933	0.608	1.30338e-35	7	CG10513
4.64018e-54	2.02861	0.983	0.846	8.05072e-51	7	N
6.69121e-50	2.02418	0.958	0.481	1.16093e-46	7	CG42235
3.70755e-50	1.97326	0.992	0.789	6.43261e-47	7	CG31706
2.68803e-51	1.96022	1	0.682	4.66374e-48	7	CG4829
3.61434e-52	1.94881	0.966	0.567	6.27087e-49	7	ClC-a
1.23572e-48	1.93286	0.924	0.527	2.14398e-45	7	Ork1
4.95501e-56	1.9159	0.992	0.854	8.59695e-53	7	CG5758
6.49463e-57	1.90681	1	0.864	1.12682e-53	7	Cyp28d1
1.01947e-42	1.89441	0.924	0.659	1.76877e-39	7	CG6040
4.34946e-44	1.88158	0.95	0.695	7.54631e-41	7	zyd
1.52539e-48	1.87575	1	0.829	2.64654e-45	7	Spn43Ab
9.17506e-50	1.82447	0.992	0.801	1.59187e-46	7	CG5895
3.38963e-54	1.75984	1	0.87	5.88101e-51	7	Msr-110
5.31585e-46	1.75661	0.975	0.819	9.22299e-43	7	aop
1.95202e-45	1.71093	1	0.952	3.38675e-42	7	CG8369
4.33613e-43	1.7002	0.992	0.844	7.52319e-40	7	CG9932
1.42523e-44	1.68434	1	0.793	2.47277e-41	7	CG6723
1.1071e-27	1.61078	0.849	0.563	1.92081e-24	7	CG16743
5.52577e-42	1.60627	0.975	0.761	9.58721e-39	7	Idgf3
1.03613e-40	1.60572	0.975	0.882	1.79768e-37	7	CG31344
4.79907e-39	1.55665	0.95	0.708	8.32639e-36	7	Mal-A5
2.1691e-49	1.55394	1	0.941	3.76338e-46	7	nrv2
1.19637e-40	1.54891	1	0.789	2.07571e-37	7	CG7888
1.07687e-40	1.53129	0.958	0.582	1.86837e-37	7	Inx3
2.00715e-46	1.52269	0.941	0.591	3.48241e-43	7	CG31690
2.39683e-35	1.50544	0.992	0.778	4.15849e-32	7	hth
7.38692e-48	1.50279	0.941	0.711	1.28163e-44	7	Cyp6t1
6.41143e-43	1.48488	0.95	0.591	1.11238e-39	7	CG1468
5.33398e-43	1.4792	0.941	0.622	9.25445e-40	7	spri
2.00733e-41	1.47726	0.95	0.617	3.48272e-38	7	Hydr1
2.23126e-31	1.46939	0.941	0.799	3.87124e-28	7	Sin3A
6.67134e-36	1.453	0.933	0.689	1.15748e-32	7	CG31869
9.92787e-45	1.44586	1	0.775	1.72249e-41	7	bnb
4.00211e-34	1.41681	0.975	0.682	6.94366e-31	7	hoe1
4.70433e-34	1.41019	0.941	0.681	8.162e-31	7	Invadolysin
8.65117e-31	1.39927	0.924	0.753	1.50098e-27	7	CG12177
4.8753e-30	1.36237	0.924	0.649	8.45865e-27	7	HDAC6
4.08475e-29	1.35485	0.807	0.475	7.08704e-26	7	CG9377
1.3622e-47	1.33604	0.975	0.527	2.36341e-44	7	Orct
8.42525e-32	1.31805	0.95	0.776	1.46178e-28	7	GLaz
1.59605e-31	1.31036	0.966	0.726	2.76915e-28	7	nemy
6.57503e-33	1.27151	0.924	0.698	1.14077e-29	7	zfh2
2.41348e-34	1.26152	0.874	0.502	4.18739e-31	7	CG43313
1.73346e-31	1.25631	0.992	0.769	3.00756e-28	7	CG32032
1.52324e-21	1.23638	0.941	0.799	2.64282e-18	7	tim
1.29623e-31	1.22614	0.95	0.719	2.24896e-28	7	Hnf4
7.50161e-31	1.20475	0.874	0.394	1.30153e-27	7	Oatp58Dc
1.49559e-24	1.19474	0.874	0.699	2.59484e-21	7	CG9436
9.34494e-30	1.18561	1	0.849	1.62135e-26	7	CG4409
9.5613e-32	1.18421	0.992	0.904	1.65889e-28	7	pum
1.25769e-40	1.18361	0.975	0.762	2.1821e-37	7	kibra
4.87221e-30	1.17192	0.983	0.835	8.45328e-27	7	Irk2
1.28339e-26	1.17164	0.891	0.686	2.22668e-23	7	Plod
1.47379e-25	1.17007	0.95	0.804	2.55702e-22	7	mamo
1.23163e-31	1.16167	0.874	0.533	2.13688e-28	7	wdp
5.55285e-52	1.10564	0.933	0.525	9.63419e-49	7	CG12290
2.86876e-34	1.10435	0.992	0.914	4.97729e-31	7	Sod3
4.05057e-27	1.09801	0.916	0.711	7.02773e-24	7	Nrg
1.84246e-26	1.08444	0.924	0.624	3.19667e-23	7	Picot
1.25665e-28	1.07926	0.84	0.444	2.18029e-25	7	ana
3.24e-22	1.06656	0.908	0.692	5.62141e-19	7	repo
3.45874e-28	1.06248	0.966	0.673	6.00092e-25	7	Csas
1.56459e-42	1.05398	0.916	0.489	2.71457e-39	7	CG5835
3.39843e-15	1.03222	0.815	0.619	5.89627e-12	7	Cyp6a13
1.78453e-24	1.02457	0.891	0.677	3.09616e-21	7	fru
8.18666e-38	1.00894	0.95	0.663	1.42039e-34	7	Eaat2
4.01152e-25	0.99377	0.95	0.791	6.95999e-22	7	myo
9.19845e-29	0.993526	0.933	0.592	1.59593e-25	7	CG6356
2.00006e-28	0.992596	0.975	0.703	3.47011e-25	7	moody
7.78412e-22	0.986495	0.849	0.628	1.35054e-18	7	santa-maria
3.30576e-23	0.985301	1	0.817	5.73549e-20	7	CG14141
5.6022e-31	0.972112	1	0.852	9.71982e-28	7	CG31705
3.30436e-20	0.967666	0.824	0.521	5.73307e-17	7	wtrw
3.76378e-21	0.964298	1	0.906	6.53015e-18	7	Rbp6
4.7034e-16	0.955107	0.773	0.574	8.16039e-13	7	CG10514
4.20608e-25	0.954436	0.849	0.624	7.29755e-22	7	CG5404
1.80535e-19	0.91813	0.765	0.39	3.13229e-16	7	ImpE1
1.20171e-40	0.916135	0.924	0.579	2.08497e-37	7	Zip71B
1.02782e-23	0.903615	0.992	0.803	1.78328e-20	7	Rh50
1.52984e-22	0.900804	0.79	0.516	2.65427e-19	7	mav
7.34533e-29	0.893777	0.891	0.665	1.27441e-25	7	Cyp4s3
7.49614e-14	0.885373	0.765	0.606	1.30058e-10	7	Proc-R
3.24948e-29	0.861978	0.916	0.731	5.63786e-26	7	CG4297
1.11991e-37	0.859192	0.958	0.666	1.94304e-34	7	trio
7.0032e-20	0.857928	0.782	0.552	1.21506e-16	7	CG33080
8.76392e-14	0.853848	0.798	0.527	1.52054e-10	7	CG31248
2.70747e-41	0.848782	0.958	0.643	4.69746e-38	7	CG13784
1.10358e-30	0.842061	0.882	0.566	1.91471e-27	7	CG11159
4.57669e-17	0.826955	0.815	0.653	7.94056e-14	7	scramb1
4.56929e-17	0.812349	0.849	0.61	7.92772e-14	7	CG10311
4.03649e-16	0.809278	0.84	0.731	7.00331e-13	7	CG5888
7.55357e-41	0.805233	0.899	0.465	1.31054e-37	7	18w
5.13543e-20	0.769765	0.992	0.819	8.90997e-17	7	GILT3
3.18964e-16	0.767733	0.815	0.591	5.53403e-13	7	SP1029
1.03058e-14	0.761917	0.882	0.785	1.78806e-11	7	CG31974
2.36106e-20	0.758477	0.882	0.612	4.09644e-17	7	vvl
4.14797e-41	0.758176	0.874	0.517	7.19673e-38	7	Tig
1.059e-21	0.74795	0.866	0.751	1.83737e-18	7	Fhos
3.38766e-41	0.703037	0.958	0.612	5.87759e-38	7	Pkc53E
2.01341e-14	0.696828	0.958	0.814	3.49326e-11	7	ced-6
3.05214e-49	0.694001	0.933	0.528	5.29546e-46	7	hid
4.90869e-33	0.692868	0.916	0.783	8.51657e-30	7	CG31710
1.90373e-19	0.68865	0.824	0.505	3.30297e-16	7	Jheh3
7.37641e-43	0.685497	0.908	0.713	1.27981e-39	7	CrebA
5.17867e-36	0.682518	0.857	0.472	8.98499e-33	7	CG31100
7.81486e-35	0.668506	0.916	0.504	1.35588e-31	7	Dh44-R2
2.79254e-14	0.665286	0.908	0.742	4.84505e-11	7	slgA
3.69523e-13	0.650725	0.832	0.738	6.41122e-10	7	Sesn
1.43395e-20	0.643704	0.891	0.672	2.48791e-17	7	fz2
9.91743e-27	0.631176	0.882	0.578	1.72067e-23	7	Gel
2.29924e-14	0.629977	0.866	0.796	3.98919e-11	7	CDase
5.37454e-16	0.629534	0.95	0.818	9.32483e-13	7	CG12163
1.11595e-13	0.62442	0.899	0.621	1.93617e-10	7	whd
5.38004e-13	0.616441	0.95	0.853	9.33438e-10	7	CAP
4.26537e-24	0.613269	0.824	0.519	7.40043e-21	7	CG11378
5.38188e-33	0.589522	0.882	0.622	9.33756e-30	7	Cyp6v1
3.97193e-14	0.585685	0.992	0.897	6.8913e-11	7	Tsp42Ee
5.62726e-23	0.570351	0.916	0.651	9.7633e-20	7	GEFmeso
9.73331e-15	0.569313	1	0.89	1.68873e-11	7	CG1552
2.37454e-18	0.567264	0.95	0.698	4.11982e-15	7	CG3091
7.94024e-07	0.56684	0.916	0.798	0.00137763	7	l(1)G0193
8.78921e-21	0.563274	0.958	0.74	1.52493e-17	7	fat-spondin
1.93009e-21	0.558682	0.958	0.696	3.34871e-18	7	Irk3
5.76471e-14	0.553664	0.983	0.871	1.00018e-10	7	Cyp9f2
3.50431e-11	0.552149	0.866	0.656	6.07998e-08	7	IA-2
3.08938e-13	0.551967	0.924	0.679	5.36007e-10	7	rdgA
9.06435e-24	0.546977	0.941	0.589	1.57267e-20	7	vkg
9.18759e-17	0.541919	0.924	0.724	1.59405e-13	7	Cpr
3.33078e-27	0.535443	0.891	0.663	5.77891e-24	7	CG1213
8.13277e-13	0.531962	0.983	0.918	1.41104e-09	7	CG2852
5.49327e-21	0.529461	0.798	0.598	9.53082e-18	7	ckn
6.94043e-20	0.525473	1	0.914	1.20416e-16	7	Tsp5D
1.48767e-11	0.523986	0.84	0.718	2.5811e-08	7	CG44243
6.43007e-15	0.519577	0.899	0.748	1.11562e-11	7	pnt
3.06868e-22	0.517969	0.916	0.609	5.32415e-19	7	CG3902
1.68231e-34	0.508832	0.891	0.443	2.91881e-31	7	CG12344
2.09343e-20	0.508497	0.773	0.426	3.6321e-17	7	CG8112
1.4706e-09	0.50572	0.689	0.527	2.55149e-06	7	Cyp4ac3
1.01584e-08	0.504992	0.824	0.685	1.76248e-05	7	Octbeta2R
4.24758e-11	0.497689	0.899	0.811	7.36955e-08	7	CG8745
6.69023e-14	0.497092	0.941	0.78	1.16076e-10	7	Past1
1.92124e-12	0.495907	0.773	0.574	3.33336e-09	7	CG2680
2.19633e-07	0.476107	0.95	0.825	0.000381062	7	Pdk
1.67328e-30	0.469264	0.95	0.658	2.90314e-27	7	CG14715
6.13014e-20	0.466124	0.857	0.549	1.06358e-16	7	Jheh1
4.37114e-17	0.462525	0.723	0.448	7.58393e-14	7	yin
9.43905e-13	0.452041	0.958	0.796	1.63768e-09	7	CG1358
6.24804e-13	0.443507	0.882	0.738	1.08403e-09	7	CG5254
1.01767e-11	0.441536	0.748	0.545	1.76566e-08	7	CG32368
1.19632e-10	0.436463	0.908	0.78	2.07562e-07	7	GILT2
1.31634e-35	0.429596	0.899	0.619	2.28384e-32	7	CG8180
4.26002e-27	0.424275	0.899	0.583	7.39113e-24	7	be
1.84758e-08	0.424123	0.908	0.726	3.20555e-05	7	CG3662
1.45886e-41	0.421434	0.95	0.724	2.53113e-38	7	Ca-alpha1T
1.18603e-24	0.414471	0.891	0.562	2.05777e-21	7	CG8036
0.00129838	0.409789	0.697	0.578	1	7	Sodh-2
5.50171e-15	0.407274	0.882	0.638	9.54546e-12	7	Dll
7.69048e-14	0.395176	0.908	0.765	1.3343e-10	7	GstS1
7.32305e-15	0.388037	0.866	0.733	1.27055e-11	7	CG42674
1.17988e-16	0.387142	0.916	0.711	2.0471e-13	7	NFAT
2.63514e-15	0.385997	0.941	0.778	4.57197e-12	7	RapGAP1
4.54996e-09	0.374464	0.748	0.617	7.89419e-06	7	Syx4
1.26875e-09	0.366754	0.866	0.751	2.20128e-06	7	CG6287
6.53738e-29	0.363679	0.815	0.471	1.13424e-25	7	ninaG
7.64785e-10	0.363544	0.866	0.721	1.3269e-06	7	Eip93F
2.77758e-13	0.362263	0.807	0.679	4.81911e-10	7	Pde8
5.40505e-18	0.361856	0.908	0.587	9.37776e-15	7	CG7530
2.09166e-14	0.36153	0.857	0.707	3.62903e-11	7	E23
1.03668e-22	0.35096	0.908	0.692	1.79865e-19	7	CG6330
3.61868e-25	0.350433	0.824	0.524	6.27841e-22	7	caps
2.78114e-10	0.349612	0.866	0.641	4.82528e-07	7	Ilp6
1.4425e-19	0.348395	0.95	0.727	2.50274e-16	7	IP3K2
4.55715e-34	0.347392	0.924	0.494	7.90665e-31	7	CG42750
7.4152e-12	0.347304	0.714	0.597	1.28654e-08	7	mdy
8.49696e-07	0.345524	0.908	0.819	0.00147422	7	Pino
8.04526e-12	0.343979	0.95	0.781	1.39585e-08	7	S
7.39943e-24	0.340424	0.924	0.518	1.2838e-20	7	CG10660
1.29708e-26	0.325615	0.933	0.716	2.25043e-23	7	app
1.42165e-09	0.324363	0.706	0.497	2.46657e-06	7	Spn
0.000128588	0.319826	0.84	0.741	0.223101	7	CG2493
3.64983e-43	0.319561	0.882	0.49	6.33245e-40	7	Rh6
2.0201e-15	0.31429	0.958	0.741	3.50487e-12	7	ttk
1.1377e-10	0.311987	1	1	1.97392e-07	7	mt:lrRNA
2.28857e-19	0.311544	0.95	0.754	3.97066e-16	7	beat-IIIc
4.12108e-09	0.307146	0.966	0.819	7.15007e-06	7	ninaB
2.8737e-24	0.305936	0.908	0.724	4.98587e-21	7	Est-Q
2.76606e-22	0.305213	1	0.901	4.79912e-19	7	CG9394
8.3602e-09	0.303884	0.798	0.626	1.4505e-05	7	ine
3.25254e-06	0.299995	0.731	0.582	0.00564315	7	Ten-m
1.08754e-21	0.289158	0.849	0.644	1.88688e-18	7	nAChRalpha6
3.81821e-24	0.280354	0.916	0.754	6.62459e-21	7	AdoR
6.00335e-13	0.275738	0.899	0.649	1.04158e-09	7	futsch
1.37425e-07	0.275623	0.748	0.715	0.000238432	7	CG33970
8.74825e-12	0.273976	0.832	0.688	1.51782e-08	7	GstD9
1.91425e-11	0.273729	0.824	0.692	3.32123e-08	7	pdm3
3.34338e-05	0.270932	0.983	0.942	0.0580077	7	Mdh1
1.19806e-06	0.270486	0.697	0.622	0.00207863	7	mol
1.14896e-06	0.270303	0.983	0.932	0.00199344	7	Cyp1
1.08703e-06	0.268711	0.975	0.873	0.00188599	7	Lsd-2
1.19397e-57	0.266536	0.933	0.696	2.07155e-54	7	CG34402
1.14257e-09	0.262487	0.689	0.603	1.98235e-06	7	CG31300
3.31474e-32	0.261673	0.908	0.574	5.75107e-29	7	kek1
1.44249e-26	0.25386	0.916	0.657	2.50272e-23	7	CG15870
2.13768e-43	0.25357	0.899	0.598	3.70887e-40	7	Rh3

## Sheet: Adult_8
p_val	avg_log2FC	pct.1	pct.2	p_val_adj	cluster	gene
6.79421e-44	5.69521	1	0.684	1.1788e-40	8	CG9689
2.79719e-40	4.68904	0.97	0.453	4.85313e-37	8	GstE9
1.63193e-42	4.59523	1	0.767	2.8314e-39	8	CG9691
3.42258e-36	4.25895	0.955	0.455	5.93818e-33	8	CG10799
7.38586e-25	4.08406	0.866	0.678	1.28145e-21	8	Yp3
2.09735e-38	3.85702	0.955	0.412	3.63891e-35	8	CG14495
3.18374e-39	3.589	0.985	0.876	5.52379e-36	8	CG30197
1.02589e-39	3.54445	0.985	0.697	1.77992e-36	8	Idgf4
9.83185e-38	3.42127	1	0.758	1.70583e-34	8	CG9686
6.93069e-35	3.04719	0.94	0.723	1.20247e-31	8	CG13012
6.99855e-36	2.99046	0.97	0.525	1.21425e-32	8	ltl
3.27063e-34	2.98604	0.97	0.694	5.67454e-31	8	CG10352
4.76595e-34	2.94693	0.91	0.318	8.26893e-31	8	CG13003
5.14183e-28	2.86511	0.91	0.644	8.92107e-25	8	CG34208
1.81169e-28	2.81693	0.881	0.385	3.14329e-25	8	CG7409
2.23592e-34	2.7875	0.97	0.658	3.87932e-31	8	Ect3
2.5155e-41	2.55824	1	0.638	4.3644e-38	8	Idgf2
2.62511e-35	2.52152	1	0.667	4.55457e-32	8	Vmat
9.7956e-41	2.44856	0.955	0.445	1.69954e-37	8	Osi6
2.86725e-33	2.44216	0.985	0.562	4.97469e-30	8	CG4716
2.65549e-38	2.37917	0.955	0.408	4.60728e-35	8	hebe
1.92321e-36	2.35435	0.97	0.599	3.33678e-33	8	Cpr51A
8.9724e-32	2.34694	0.97	0.68	1.55671e-28	8	scaf
9.79952e-30	2.34082	0.97	0.834	1.70022e-26	8	scf
2.60715e-38	2.30938	0.97	0.607	4.5234e-35	8	PGRP-LB
6.23488e-33	2.27141	0.955	0.647	1.08175e-29	8	kar
4.47521e-30	2.24628	0.94	0.768	7.76449e-27	8	GstS1
1.66782e-39	2.17083	0.97	0.556	2.89366e-36	8	CecC
4.11705e-36	2.15331	0.955	0.57	7.14309e-33	8	CG18067
1.5124e-34	2.13414	1	0.853	2.62402e-31	8	ab
3.14812e-32	2.0958	0.97	0.583	5.46199e-29	8	CG1648
9.38034e-31	2.06293	0.91	0.667	1.62749e-27	8	Cpr49Ae
8.55737e-31	1.98947	0.985	0.553	1.4847e-27	8	CG3348
5.85845e-30	1.92935	0.97	0.697	1.01644e-26	8	CG2765
8.65106e-31	1.90798	0.97	0.725	1.50096e-27	8	CG2277
1.2188e-35	1.90371	0.97	0.658	2.11462e-32	8	CG5346
1.25274e-29	1.89465	0.985	0.837	2.17351e-26	8	CG30285
5.39269e-28	1.8916	0.955	0.664	9.35632e-25	8	PGRP-LA
8.43387e-29	1.87984	0.97	0.778	1.46328e-25	8	CG43658
2.71382e-30	1.85233	0.94	0.735	4.70847e-27	8	Pdh
9.73499e-33	1.81021	0.94	0.452	1.68902e-29	8	CG12344
1.2437e-29	1.80682	0.955	0.636	2.15781e-26	8	Snp
1.4171e-29	1.80249	0.97	0.681	2.45866e-26	8	CG17739
1.29815e-33	1.77266	1	0.958	2.25228e-30	8	CG13631
1.29671e-31	1.77041	1	0.821	2.24979e-28	8	AnxB11
9.42669e-22	1.75308	0.91	0.76	1.63553e-18	8	beat-IIIc
3.13234e-25	1.73671	0.985	0.81	5.43461e-22	8	CG11791
5.81504e-31	1.72162	0.955	0.649	1.00891e-27	8	bou
1.07671e-31	1.72088	1	0.692	1.86809e-28	8	Scp2
8.09494e-27	1.69525	0.896	0.655	1.40447e-23	8	kon
1.02058e-38	1.63035	0.955	0.509	1.77071e-35	8	CecA2
6.44592e-23	1.60695	0.955	0.701	1.11837e-19	8	zyd
1.64866e-24	1.60367	0.925	0.63	2.86042e-21	8	santa-maria
6.38091e-26	1.58681	0.97	0.64	1.10709e-22	8	CG42489
3.36701e-23	1.58387	1	0.914	5.84177e-20	8	fabp
1.26727e-09	1.58384	0.746	0.731	2.19872e-06	8	Nplp3
3.33973e-28	1.52708	0.91	0.665	5.79443e-25	8	CG14301
6.61139e-30	1.49607	0.896	0.559	1.14708e-26	8	CG17032
1.69758e-21	1.48552	0.836	0.636	2.94529e-18	8	CG30203
6.82209e-28	1.47685	0.955	0.732	1.18363e-24	8	IP3K2
1.3019e-25	1.47471	1	0.7	2.2588e-22	8	jdp
3.42716e-22	1.47331	0.97	0.806	5.94612e-19	8	kay
1.79765e-29	1.47089	0.94	0.743	3.11893e-26	8	GstE8
2.71953e-18	1.46724	0.866	0.527	4.71839e-15	8	wtrw
1.64058e-19	1.45899	0.806	0.291	2.84641e-16	8	CG15739
2.26882e-31	1.45659	0.955	0.465	3.9364e-28	8	CG13506
2.26e-21	1.4416	0.925	0.561	3.9211e-18	8	CG13907
1.49955e-24	1.42459	0.955	0.762	2.60172e-21	8	Rel
1.67319e-36	1.37028	0.925	0.397	2.90298e-33	8	tsl
3.13012e-23	1.36117	0.881	0.616	5.43076e-20	8	CG7342
7.4452e-28	1.34021	0.896	0.463	1.29174e-24	8	laza
3.62637e-29	1.33028	0.925	0.509	6.29175e-26	8	PGRP-LC
1.1858e-31	1.32828	0.925	0.508	2.05737e-28	8	Con
2.05081e-30	1.32096	0.97	0.607	3.55815e-27	8	Gadd45
1.24341e-19	1.30688	0.881	0.668	2.15732e-16	8	CG1213
2.92436e-20	1.30372	0.985	0.827	5.07376e-17	8	stv
7.97098e-25	1.25695	0.94	0.648	1.38297e-21	8	Tollo
2.34464e-28	1.24387	0.91	0.592	4.06796e-25	8	olf413
5.68606e-21	1.23907	0.985	0.793	9.86531e-18	8	rho
4.56474e-18	1.23495	0.985	0.725	7.91983e-15	8	CG14207
2.11766e-17	1.20729	0.881	0.754	3.67414e-14	8	CG42240
1.90909e-29	1.18449	0.97	0.557	3.31227e-26	8	Dif
3.20701e-36	1.17131	0.955	0.502	5.56416e-33	8	CecA1
8.16713e-15	1.13588	0.955	0.767	1.417e-11	8	Idgf3
7.05528e-24	1.13321	0.955	0.736	1.22409e-20	8	CG6701
2.33432e-27	1.12518	0.955	0.693	4.05005e-24	8	CG42327
1.58845e-20	1.1225	0.881	0.631	2.75596e-17	8	CG9149
2.40877e-25	1.11974	0.97	0.784	4.17922e-22	8	Ets21C
2.16157e-19	1.11662	0.985	0.894	3.75032e-16	8	AnxB9
5.67864e-29	1.11251	0.866	0.344	9.85244e-26	8	CG14607
3.38476e-14	1.09474	0.746	0.35	5.87255e-11	8	CG17167
1.56214e-16	1.09003	0.896	0.709	2.71031e-13	8	Ace
3.72721e-18	1.08605	0.925	0.687	6.46672e-15	8	Gclc
2.00428e-20	1.07998	0.806	0.463	3.47743e-17	8	CG6067
7.4649e-15	1.06752	0.746	0.465	1.29516e-11	8	Frq2
8.75104e-19	1.0572	0.955	0.766	1.5183e-15	8	Fim
1.14324e-17	1.02646	1	0.841	1.98353e-14	8	tsr
0.00190742	1.0261	0.627	0.53	1	8	mbl
9.3544e-26	1.02286	0.955	0.699	1.62299e-22	8	alpha-Est9
1.84077e-16	1.02272	0.985	0.877	3.19374e-13	8	Cys
1.10058e-33	1.02038	0.925	0.568	1.9095e-30	8	ImpL1
6.73684e-16	1.01213	0.955	0.783	1.16884e-12	8	Past1
3.05689e-22	1.01125	0.955	0.671	5.30371e-19	8	Spn88Ea
2.81701e-26	0.986652	0.955	0.655	4.88752e-23	8	spz
6.85887e-17	0.976113	0.731	0.339	1.19001e-13	8	Cpr64Ac
1.31472e-16	0.964872	0.97	0.744	2.28104e-13	8	AMPdeam
1.98422e-22	0.95803	0.985	0.671	3.44262e-19	8	GstE7
1.01522e-26	0.955038	0.955	0.626	1.7614e-23	8	Arc2
7.61929e-27	0.953338	0.985	0.726	1.32195e-23	8	Swip-1
1.71197e-16	0.952787	0.955	0.79	2.97027e-13	8	CG10527
1.45629e-15	0.948465	0.896	0.73	2.52667e-12	8	Thor
9.73785e-24	0.930477	0.866	0.419	1.68952e-20	8	Kif3C
1.78999e-22	0.92255	0.866	0.541	3.10564e-19	8	kdn
9.86973e-17	0.915447	0.97	0.775	1.7124e-13	8	RhoGAP18B
3.33628e-11	0.901298	0.881	0.725	5.78845e-08	8	CG32264
4.85405e-13	0.895469	0.896	0.856	8.42178e-10	8	h
3.34931e-14	0.889678	0.851	0.667	5.81105e-11	8	Dys
2.97652e-26	0.887183	0.94	0.546	5.16426e-23	8	for
4.16583e-21	0.887005	0.985	0.674	7.22771e-18	8	Jra
7.26831e-09	0.884889	0.672	0.296	1.26105e-05	8	CG42319
3.38404e-25	0.88163	0.94	0.69	5.87132e-22	8	ITP
3.89788e-13	0.880392	0.806	0.576	6.76282e-10	8	Phm
8.16144e-16	0.850684	0.97	0.744	1.41601e-12	8	Inos
1.20797e-25	0.849699	0.97	0.645	2.09583e-22	8	vari
1.33279e-20	0.847192	0.91	0.563	2.31239e-17	8	CG31637
2.86986e-13	0.822826	0.955	0.828	4.97921e-10	8	CG7029
3.0809e-37	0.821048	0.955	0.779	5.34537e-34	8	Cpr49Ag
3.70952e-09	0.816848	0.791	0.689	6.43602e-06	8	CG9674
8.38823e-15	0.812807	0.881	0.652	1.45536e-11	8	heph
6.82442e-13	0.809396	0.97	0.836	1.18404e-09	8	Npc2a
5.29744e-34	0.807493	0.91	0.507	9.19105e-31	8	CecB
1.82147e-12	0.788419	0.94	0.71	3.16025e-09	8	CG3164
6.21293e-22	0.786617	0.94	0.583	1.07794e-18	8	Reg-5
1.80688e-24	0.785724	0.955	0.507	3.13494e-21	8	scb
3.16955e-12	0.780238	0.955	0.767	5.49917e-09	8	Hydr2
8.01328e-20	0.770583	0.925	0.588	1.3903e-16	8	Dhpr
6.68733e-25	0.766464	0.955	0.738	1.16025e-21	8	by
2.31329e-09	0.76226	0.97	0.847	4.01355e-06	8	CG32521
2.76301e-24	0.758778	0.925	0.634	4.79382e-21	8	se
8.61517e-29	0.750046	0.955	0.606	1.49473e-25	8	CG7702
7.15089e-18	0.738183	0.91	0.633	1.24068e-14	8	cv-c
1.23524e-13	0.736426	0.985	0.821	2.14315e-10	8	Bsg
4.39524e-17	0.73484	0.985	0.74	7.62575e-14	8	CG11790
1.92275e-15	0.726412	0.836	0.589	3.33598e-12	8	Zip71B
7.46552e-13	0.722034	0.91	0.723	1.29527e-09	8	Eip93F
8.06792e-15	0.71126	0.955	0.691	1.39978e-11	8	Nmdmc
1.21705e-21	0.703933	0.985	0.634	2.11158e-18	8	pirk
8.26406e-11	0.690484	0.776	0.566	1.43381e-07	8	pes
1.07002e-12	0.690402	0.791	0.499	1.85648e-09	8	side
3.9836e-18	0.678779	0.836	0.517	6.91154e-15	8	CG1208
9.18449e-15	0.67579	0.94	0.776	1.59351e-11	8	Mes2
1.70855e-09	0.67496	0.687	0.337	2.96434e-06	8	sens-2
3.89008e-11	0.673882	0.776	0.509	6.7493e-08	8	CG9813
1.73744e-22	0.67297	0.955	0.751	3.01445e-19	8	hdly
0.000147381	0.672479	0.657	0.653	0.255706	8	Pu
3.63035e-13	0.669961	0.925	0.716	6.29865e-10	8	Nrg
6.16746e-13	0.661709	0.821	0.699	1.07005e-09	8	CG6330
1.16037e-05	0.649771	0.836	0.799	0.0201324	8	Hsc70-3
7.77156e-13	0.646291	0.955	0.758	1.34837e-09	8	AdSS
2.29712e-16	0.635627	0.821	0.582	3.9855e-13	8	Rcd2
4.52439e-14	0.618192	0.91	0.561	7.84981e-11	8	CG6126
7.26033e-10	0.614876	0.746	0.682	1.25967e-06	8	Cad87A
3.86419e-12	0.610415	0.821	0.55	6.70437e-09	8	Sdr
6.61921e-27	0.605457	0.896	0.691	1.14843e-23	8	CG40485
1.72951e-22	0.60227	0.925	0.581	3.00069e-19	8	Debcl
2.22469e-19	0.601895	0.94	0.604	3.85984e-16	8	Nplp2
3.74269e-05	0.600996	0.642	0.624	0.0649356	8	Pdfr
1.49044e-14	0.600087	0.836	0.563	2.58591e-11	8	spin
2.41798e-23	0.597572	0.97	0.508	4.19519e-20	8	CG43313
3.19485e-31	0.593971	0.896	0.306	5.54307e-28	8	CG30154
9.50392e-13	0.592946	0.985	0.83	1.64893e-09	8	Xrp1
1.21511e-13	0.588105	0.821	0.593	2.10821e-10	8	be
1.95824e-11	0.585854	0.881	0.739	3.39755e-08	8	Atet
9.17044e-10	0.584552	0.955	0.779	1.59107e-06	8	CG13124
1.52589e-25	0.582062	0.881	0.465	2.64743e-22	8	Rh7
5.58493e-36	0.575842	0.91	0.232	9.68986e-33	8	CG6870
1.60957e-11	0.574316	0.91	0.631	2.79261e-08	8	Picot
1.04832e-11	0.57333	0.97	0.758	1.81883e-08	8	CG7834
6.0936e-07	0.568558	0.821	0.671	0.00105724	8	mt:ND2
2.7491e-16	0.5568	0.791	0.424	4.76969e-13	8	CG9338
1.93205e-27	0.554297	0.91	0.709	3.35211e-24	8	CG13071
8.6176e-09	0.546335	1	0.968	1.49515e-05	8	Gapdh1
4.88955e-06	0.540233	0.701	0.493	0.00848337	8	CG13397
1.1894e-08	0.54006	0.746	0.657	2.0636e-05	8	CG4629
1.68708e-05	0.537134	0.627	0.564	0.0292709	8	CG1561
1.04764e-22	0.535569	0.896	0.51	1.81766e-19	8	Tsp
3.36542e-10	0.5299	0.657	0.378	5.83901e-07	8	pyr
2.7716e-16	0.526286	0.91	0.594	4.80873e-13	8	dl
2.97699e-10	0.525108	0.91	0.782	5.16507e-07	8	vsg
1.25066e-07	0.524514	0.731	0.585	0.00021699	8	edl
3.28593e-35	0.522308	0.94	0.602	5.70109e-32	8	jhamt
3.15886e-11	0.513574	0.866	0.764	5.48062e-08	8	ninaE
8.22102e-10	0.487533	0.985	0.838	1.42635e-06	8	Irk2
9.82492e-18	0.48567	0.97	0.592	1.70462e-14	8	Sox14
1.18231e-40	0.484314	0.955	0.384	2.0513e-37	8	CG34288
5.60573e-22	0.483705	0.896	0.594	9.72593e-19	8	CG17777
1.01152e-07	0.482086	0.642	0.397	0.000175498	8	CG3097
1.60461e-15	0.480966	0.806	0.53	2.784e-12	8	bab2
2.78463e-26	0.476175	0.836	0.273	4.83133e-23	8	Cyp4ac1
1.03263e-07	0.471822	0.851	0.742	0.000179161	8	CG5254
1.78817e-18	0.46681	0.97	0.736	3.10247e-15	8	CHMP2B
1.212e-11	0.463127	0.836	0.406	2.10281e-08	8	Oatp58Dc
1.40465e-35	0.46242	0.925	0.348	2.43706e-32	8	CG2556
2.46934e-10	0.462023	0.985	0.875	4.2843e-07	8	Lsd-2
2.12319e-24	0.461137	0.896	0.49	3.68373e-21	8	Drsl5
2.7231e-05	0.458237	0.642	0.446	0.0472457	8	CG32444
4.53126e-35	0.452233	0.955	0.55	7.86173e-32	8	CG33939
2.26507e-37	0.451486	0.955	0.506	3.9299e-34	8	betaTub60D
7.91192e-13	0.444575	0.836	0.508	1.37272e-09	8	CG7203
0.00329999	0.437507	0.567	0.383	1	8	CG5080
1.34853e-17	0.435699	0.851	0.43	2.33971e-14	8	ort
7.61968e-14	0.433789	0.925	0.675	1.32201e-10	8	cbt
4.73696e-07	0.432893	0.806	0.756	0.000821862	8	Fhos
3.6597e-24	0.432562	0.881	0.441	6.34959e-21	8	CG14892
8.53632e-20	0.42483	0.97	0.689	1.48105e-16	8	GstE3
1.21484e-12	0.424724	0.925	0.748	2.10775e-09	8	puc
3.48292e-19	0.421475	0.94	0.633	6.04287e-16	8	rdhB
2.05089e-13	0.403151	0.925	0.588	3.5583e-10	8	pyd3
2.29808e-20	0.401854	0.866	0.565	3.98717e-17	8	CG4238
4.40073e-06	0.401586	0.627	0.284	0.00763526	8	CG31176
1.65894e-13	0.397128	0.955	0.703	2.87827e-10	8	mgl
4.18921e-05	0.391891	1	0.977	0.0726828	8	Gapdh2
0.000855936	0.388291	0.597	0.408	1	8	Best2
5.17562e-11	0.388088	0.716	0.554	8.9797e-08	8	TyrRII
7.03705e-06	0.387188	0.955	0.902	0.0122093	8	Hex-A
3.70624e-09	0.380453	0.896	0.689	6.43032e-06	8	Invadolysin
1.86851e-06	0.376849	0.821	0.679	0.00324186	8	fz2
1.50369e-06	0.375564	0.985	0.97	0.00260889	8	RpLP2
1.38056e-13	0.364168	0.97	0.727	2.39526e-10	8	Dak1
1.20054e-12	0.361778	0.925	0.781	2.08294e-09	8	GLaz
4.99807e-12	0.357588	0.881	0.541	8.67165e-09	8	CG7220
3.1347e-12	0.357195	0.881	0.533	5.4387e-09	8	Nckx30C
7.76959e-09	0.353991	0.985	0.848	1.34802e-05	8	pdgy
3.47823e-34	0.352602	0.925	0.346	6.03474e-31	8	Jabba
3.42214e-08	0.346958	0.776	0.626	5.93741e-05	8	oys
2.6539e-19	0.342438	0.91	0.675	4.60451e-16	8	CG8066
7.72283e-09	0.336882	0.881	0.816	1.33991e-05	8	Tsp42Ef
1.0289e-05	0.334714	0.731	0.59	0.0178514	8	Gel
4.64547e-12	0.334242	0.94	0.621	8.05989e-09	8	Pkc53E
4.12849e-13	0.330161	0.746	0.381	7.16294e-10	8	CG6928
1.38902e-28	0.325583	0.91	0.464	2.40995e-25	8	CG14516
3.15301e-06	0.315839	0.955	0.865	0.00547047	8	CG15098
0.00219474	0.311308	0.687	0.685	1	8	CG42806
5.44499e-08	0.311083	0.687	0.512	9.44706e-05	8	CG7997
3.66387e-16	0.306871	0.925	0.522	6.35682e-13	8	CG11378
8.05281e-09	0.306573	0.687	0.456	1.39716e-05	8	CG5773
2.34706e-33	0.303389	0.94	0.557	4.07215e-30	8	CG43740
8.1512e-14	0.303131	0.94	0.745	1.41423e-10	8	CG1890
0.000757344	0.300012	0.672	0.552	1	8	bnl
1.6198e-38	0.298323	0.94	0.491	2.81036e-35	8	ham
4.04374e-25	0.29813	0.91	0.632	7.0159e-22	8	Hr38
4.92225e-11	0.298064	0.881	0.582	8.54011e-08	8	kek1
2.02481e-06	0.29781	0.821	0.616	0.00351305	8	CG10311
5.44076e-11	0.294026	0.94	0.683	9.43972e-08	8	Akap200
3.4042e-09	0.293446	0.776	0.548	5.90629e-06	8	T48
9.10671e-06	0.293044	0.91	0.741	0.0158001	8	CG2493
1.31325e-05	0.288862	0.701	0.533	0.0227849	8	CG43078
8.40208e-12	0.281027	0.896	0.657	1.45776e-08	8	GEFmeso
5.17969e-19	0.277003	0.925	0.609	8.98676e-16	8	Mrp4
5.38037e-07	0.275463	0.806	0.675	0.000933494	8	sra
2.49038e-22	0.275085	0.896	0.467	4.32081e-19	8	CG10384
8.09014e-30	0.274948	0.91	0.675	1.40364e-26	8	GstE14
1.04097e-22	0.267251	0.925	0.545	1.80607e-19	8	CG42329
5.85843e-05	0.26199	1	0.974	0.101644	8	14-3-3zeta
2.50616e-15	0.259699	0.94	0.678	4.34819e-12	8	Pak3
1.30556e-06	0.255524	0.985	0.947	0.00226514	8	Act5C

## Sheet: Adult_9
p_val	avg_log2FC	pct.1	pct.2	p_val_adj	cluster	gene
3.71548e-33	3.79447	0.967	0.516	6.44636e-30	9	CG2145
7.98592e-36	3.30958	1	0.426	1.38556e-32	9	b
3.40197e-34	2.89117	1	0.746	5.90242e-31	9	CG3713
1.8751e-30	2.47382	1	0.64	3.2533e-27	9	CG42489
3.16721e-28	2.20789	0.95	0.64	5.4951e-25	9	Optix
2.64517e-31	2.12271	0.967	0.507	4.58937e-28	9	CG15449
1.55984e-29	1.95252	0.983	0.833	2.70633e-26	9	Cyp4g15
3.37364e-24	1.4696	0.983	0.781	5.85326e-21	9	nuf
2.42866e-23	1.43451	0.967	0.726	4.21373e-20	9	bi
1.26242e-17	1.33746	0.983	0.775	2.1903e-14	9	CG32032
1.44461e-16	1.3374	0.9	0.61	2.50639e-13	9	CG8861
2.59569e-19	1.309	0.85	0.444	4.50352e-16	9	CG43795
1.20036e-19	1.26317	0.95	0.664	2.08262e-16	9	CG42709
3.84574e-32	1.20428	0.983	0.533	6.67235e-29	9	CG17121
5.74434e-14	1.11634	0.933	0.738	9.96643e-11	9	Mgstl
8.0571e-16	1.08045	0.833	0.39	1.39791e-12	9	Hsp27
8.79243e-14	1.05081	0.883	0.628	1.52549e-10	9	Tsp97E
9.65259e-16	1.03426	1	0.767	1.67472e-12	9	e
6.04035e-14	1.0234	1	0.817	1.048e-10	9	ced-6
5.09067e-16	1.01976	0.95	0.734	8.83232e-13	9	fusl
6.88353e-26	1.01181	0.983	0.668	1.19429e-22	9	cu
1.57318e-14	0.996602	1	0.781	2.72947e-11	9	bnb
6.17693e-15	0.985555	0.867	0.615	1.0717e-11	9	Tsp42Eg
4.00716e-32	0.982473	0.967	0.558	6.95243e-29	9	GstT4
1.25411e-34	0.98148	0.983	0.606	2.17588e-31	9	Dtg
1.61976e-39	0.97373	1	0.548	2.81028e-36	9	Tsp42En
1.12134e-06	0.934607	0.967	0.824	0.00194552	9	cpx
0.00125832	0.925129	0.633	0.562	1	9	Ets65A
1.50457e-06	0.881091	0.7	0.506	0.00261043	9	l(1)G0469
1.41157e-11	0.826877	0.8	0.548	2.44907e-08	9	T48
1.6774e-25	0.80061	1	0.693	2.91028e-22	9	Scp2
2.20305e-34	0.786056	0.967	0.393	3.82229e-31	9	CG6753
4.63763e-11	0.776788	0.983	0.728	8.04629e-08	9	Moe
5.40824e-05	0.759778	0.667	0.427	0.093833	9	CG10031
1.71726e-12	0.74383	0.9	0.654	2.97945e-09	9	Galphao
2.82783e-06	0.730791	0.783	0.595	0.00490629	9	CG8312
3.02665e-15	0.714656	0.983	0.676	5.25124e-12	9	CG32280
1.27661e-11	0.707462	0.833	0.591	2.21491e-08	9	CG10947
6.78284e-22	0.683458	0.983	0.583	1.17682e-18	9	Reg-5
6.36561e-11	0.67422	1	0.902	1.10443e-07	9	Obp44a
1.80463e-12	0.672788	0.883	0.743	3.13103e-09	9	CG11426
3.37056e-23	0.657188	0.983	0.541	5.84791e-20	9	GILT1
6.38633e-14	0.623355	0.983	0.755	1.10803e-10	9	Tsp42Ea
1.04596e-05	0.61847	0.767	0.608	0.0181474	9	Rgk1
1.30519e-07	0.607441	1	0.79	0.00022645	9	CG10527
1.42056e-10	0.598404	0.967	0.677	2.46467e-07	9	CG42806
0.000102808	0.590575	0.6	0.549	0.178372	9	kdn
1.03094e-31	0.571477	0.983	0.583	1.78867e-28	9	Ndae1
3.16909e-05	0.567298	0.85	0.684	0.0549837	9	Csas
2.65968e-05	0.565531	0.833	0.749	0.0461454	9	glec
1.91047e-35	0.551104	0.983	0.518	3.31467e-32	9	CG5910
3.4082e-12	0.540556	0.983	0.75	5.91323e-09	9	CG9008
4.06158e-19	0.539515	1	0.652	7.04684e-16	9	scramb1
2.20335e-10	0.539054	0.983	0.836	3.82281e-07	9	Npc2a
2.53428e-08	0.520796	1	0.977	4.39698e-05	9	Gapdh2
1.017e-25	0.510302	0.983	0.685	1.7645e-22	9	CG2767
1.87288e-08	0.508051	0.85	0.702	3.24945e-05	9	Vinc
0.000516069	0.479317	0.867	0.673	0.895381	9	CG14757
4.09726e-07	0.478003	1	0.929	0.000710875	9	Got1
8.00657e-24	0.470416	0.983	0.536	1.38914e-20	9	CG15772
4.35681e-15	0.469547	0.983	0.756	7.55906e-12	9	AdoR
0.00600925	0.464009	0.75	0.675	1	9	loco
1.72462e-22	0.45239	0.967	0.517	2.99222e-19	9	CG13698
2.23676e-14	0.450703	1	0.794	3.88078e-11	9	rho
8.3625e-34	0.426503	0.983	0.493	1.45089e-30	9	CG13594
1.19054e-29	0.425158	0.983	0.668	2.06558e-26	9	Zasp66
1.57417e-23	0.41584	0.933	0.415	2.73118e-20	9	Pal2
1.31666e-08	0.412854	0.85	0.654	2.2844e-05	9	CG13784
5.6767e-16	0.40844	0.983	0.556	9.84907e-13	9	stau
4.72939e-05	0.391504	0.967	0.724	0.0820549	9	CG14989
1.19817e-26	0.391424	0.983	0.591	2.07882e-23	9	CG10479
1.65263e-23	0.38214	0.933	0.534	2.86731e-20	9	dpr13
4.71516e-10	0.369113	1	0.592	8.1808e-07	9	Hsp70Bc
0.00271541	0.367717	0.733	0.746	1	9	Pde6
1.02816e-11	0.361545	0.833	0.429	1.78386e-08	9	Pka-C3
1.47993e-15	0.345685	0.85	0.473	2.56769e-12	9	rad
1.45014e-05	0.345192	1	0.966	0.0251599	9	CG6770
1.37342e-06	0.341487	0.917	0.523	0.00238289	9	mbl
1.35569e-05	0.335909	0.767	0.552	0.0235213	9	CG43902
1.25499e-07	0.333233	0.783	0.442	0.00021774	9	CG11191
4.49208e-17	0.330229	0.933	0.701	7.79375e-14	9	ko
0.00026652	0.325761	0.683	0.604	0.462412	9	Hsp23
0.00810868	0.316528	0.633	0.668	1	9	CG5346
3.74947e-05	0.313949	0.967	0.747	0.0650533	9	ttk
0.00386223	0.308306	0.433	0.621	1	9	CG6834
0.000163485	0.308232	0.95	0.874	0.283646	9	Trx-2
2.08803e-06	0.308076	0.95	0.728	0.00362273	9	Dak1
2.94164e-30	0.307692	0.983	0.417	5.10374e-27	9	Kif3C
4.00495e-05	0.302579	0.983	0.74	0.0694859	9	CG2493
0.00254731	0.296872	0.717	0.681	1	9	cbt
4.55796e-22	0.291821	0.983	0.573	7.90806e-19	9	CG2680
9.43434e-06	0.291785	1	0.968	0.0163686	9	Gapdh1
2.91509e-12	0.289385	1	0.739	5.05768e-09	9	CG5254
1.34991e-20	0.274814	0.967	0.502	2.3421e-17	9	tok
0.00910257	0.266293	0.9	0.573	1	9	Pvf3
2.21159e-29	0.259311	0.967	0.603	3.83711e-26	9	jhamt
1.03991e-05	0.258943	0.867	0.666	0.0180425	9	pros
9.10844e-21	0.258383	0.983	0.6	1.58031e-17	9	Cpr51A

[truncated: 7 more sheets: Adult_10, Adult_11, Adult_12, Adult_13, Adult_14, Adult_15, Adult_16]
