# Supplementary material for: A Drosophila glial cell atlas reveals a mismatch between transcriptional and morphological diversity
Source: PLoS Biol. 2023 Oct 20;21(10):e3002328. doi: 10.1371/journal.pbio.3002328 (PMC10619882; doi:10.1371/journal.pbio.3002328)
Supplement: S5 Data — (XLSX) [file pbio.3002328.s038.xlsx]

## Sheet: Figure 1 - S1D
	Area (μm2)
		surface-only perineurial	channel-associated perineurial	surface-only subperineurial
		121.232	112.038	283.703
		207.138	108.588	335.129
		277.016	121.725	234.21
		88.952	78.441	202.212
		119.949	194.159	362.1
		198.272	102.778	227.497
	Minimum	88.95	78.44	202.2
	25% Percentile	112.2	96.69	221.2
	Median	159.8	110.3	259
	75% Percentile	224.6	139.8	341.9
	Maximum	277	194.2	362.1
	Mean	168.8	119.6	274.1
	Std. Deviation	70.82	39.29	64.02
	Std. Error of Mean	28.91	16.04	26.14

## Sheet: Figure 1 - S2B
	Number of cells (by position and astrocytype)
			Position
			Dorsal	Lateral	Ventral
	Morphotype	Type 1	2	43	6
		Type 2	33	4	59
		Total	35	47	65
	Percentages	Type 1	5.71429	91.4894	9.23077
		Type 2	94.2857	8.51064	90.7692

## Sheet: Figure 1 - S2C
	Total cell volume (μm3)
		Dorsal	Lateral	Ventral
		165	398	184
		202	278	204
		160	278	221
		209	307	224
		118	379	205
		109	271	252
		210		289
		227		208
		239
		154
	Minimum	109	271	184
	25% Percentile	145	276.3	204.3
	Median	183.5	292.5	214.5
	75% Percentile	214.3	383.8	245
	Maximum	239	398	289
	Mean	179.3	318.5	223.4
	Std. Deviation	44.84	55.95	33.02
	Std. Error of Mean	14.18	22.84	11.67

## Sheet: Figure 1 - S2D
	Number of primary branches
		Dorsal	Lateral	Ventral
		6	6	3
		3	6	5
		4	6	4
		3	7	3
		3	8	5
		4	7	7
		4		4
		4		5
		5
		4
	Minimum	3	6	3
	25% Percentile	3	6	3.25
	Median	4	6.5	4.5
	75% Percentile	4.25	7.25	5
	Maximum	6	8	7
	Mean	4	6.667	4.5
	Std. Deviation	0.9428	0.8165	1.309
	Std. Error of Mean	0.2981	0.3333	0.4629

## Sheet: Figure 2 - S2B
	Total cell volume (μm3)
		Epithelial	Distal Long	Distal Short	Lateral	Proximal	Lobula	Between L/L.plt	Lobula Plate
		732	9526	3671.09	4295.3	3189	4018.4	4496.08	3228.3
		994	5324.52	2942.65	4325.2	2636.97	3570.3	5629.96	2742
		909	5667.1	5588	1767.6	4358.81	4888.2	5752.44	3659.49
		740	5326.2	4586	3587.9	4537.86	5663	2947.16	4017.4
		615	4922.12	4059.6	6069.97	5226.42	5215	4200.75	4042.5
		753	4872	4039.14	7913.9	3560	3939	4357.4	4728.04
		600	4416.2	4549	2656	5621.15	5088	2425.54	4462.53
		570	3856.01	4034.21	3878.4	2461.01	5381	2328.1	1252
	Minimum	570	3856	2943	1768	2461	3570	2328	1252
	25% Percentile	603.8	4530	3762	2889	2775	3959	2556	2864
	Median	736	5123	4049	4087	3959	4988	4279	3838
	75% Percentile	870	5582	4577	5634	5054	5340	5346	4358
	Maximum	994	9526	5588	7914	5621	5663	5752	4728
	Mean	739.1	5489	4184	4312	3949	4720	4017	3517
	Std. Deviation	150	1728	768	1927	1172	770.8	1337	1116
	Std. Error of Mean	53.02	610.9	271.5	681.3	414.2	272.5	472.9	394.6

## Sheet: Figure 2 - S2C
	Number of primary branches
		Epithelial	Distal Long	Distal Short	Lateral	Proximal	Lobula	Between L/L.plt	Lobula plate
		1	4	3	4	3	4	4	4
		1	3	4	3	4	3	3	3
		1	2	3	4	5	2	4	3
		1	5	3	3	7	3	5	5
		1	4	3	3	3	5	3	4
		1	1	4	4	5	3	4	4
		1	3	3	3	5	2	3	5
		1	4	3	4	4	3	5	5
																		Epithelial								Long								Short								Lateral
																		1	1	1	1	1	1	1	1	4	3	2	5	4	1	3	4	3	4	3	3	3	4	3	3	4	3	4	3	3	4	3	4
	Minimum	1	1	3	3	3	2	3	3
	25% Percentile	1	2.25	3	3	3.25	2.25	3	3.25														Epithelial
	Median	1	3.5	3	3.5	4.5	3	4	4
	75% Percentile	1	4	3.75	4	5	3.75	4.75	5
	Maximum	1	5	4	4	7	5	5	5
	Mean	1	3.25	3.25	3.5	4.5	3.125	3.875	4.125
	Std. Deviation	0	1.282	0.4629	0.5345	1.309	0.991	0.8345	0.8345
	Std. Error of Mean	0	0.4532	0.1637	0.189	0.4629	0.3504	0.295	0.295
																							Long
																							Short
																							Lateral
																							Proximal
																							Lobula
																							Between
																							Lob.Plate
[truncated: 32 more columns]

## Sheet: Figure 2 - S2D
	Cell volumes (μm3) distributed across medulla layers for the different medulla astrocyte categories
		Distal Long								Distal Short								Lateral								Proximal
		Prox. cortex	9-10	7-8	5-6	3-4	1-2	Dist. cortex		Prox. cortex	9-10	7-8	5-6	3-4	1-2	Dist. cortex		Prox. cortex	9-10	7-8	5-6	3-4	1-2	Dist. cortex		Prox. cortex	9-10	7-8	5-6	3-4	1-2	Dist. cortex
		0	696	3947	1068	2295	1190	330		0	0	310	413	1913	955	80.091		0	667	3093	470	65.3	0	0		124.4	2824	240.6	0	0	0	0
		0	1.82	1804	1700	923	859	36.7		0	4.35	293	1749	405.3	423	68		0	79.2	4246	0	0	0	0		234.97	1849	553	0	0	0	0
		0	51.1	1903	672	1983	933	125		0	0	196	1638	2891	672	191		0	1709	58.6	0	0	0	0		163.61	4043.1	152.096	0	0	0	0
		0	13.8	1836	505	2035	843	93.4		0	0	472	925	2105	946	138		0	112.3	3059	267.6	149	0	0		15.244	4507.78	14.84	0	0	0	0
		0	0	1371	1230	1870	434	17.116		0	0	169.4	577	1981	1273	59.2		0	266.17	5754	49.8	0	0	0		25.234	4845.32	355.865	0	0	0	0
		0	236	1579	768	1425	751	113		0	3.54	892	586	1797	725	35.6		0	523	7291	99.9	0	0	0		133	3427	0	0	0	0	0
		0	608	831.96	457	1901	573	45.24		0	0	909	964	1676	900	100		0	0	34.2	1102	1449	70.8	0		120.31	5299	201.84	0	0	0	0
		0	27.623	1486	492	1396	437	17.39		0	0	89.4	424	1765	1636	119.81		0	439.4	3313	126	0	0	0		71.2	2339	50.811	0	0	0	0
	Minimum	0	0	832	457	923	434	17.12		0	0	89.4	413	405.3	423	35.6		0	0	34.2	0	0	0	0		15.24	1849	0	0	0	0	0
	25% Percentile	0	4.815	1400	495.3	1403	471	22.22		0	0	176.1	462.3	1698	685.3	61.4		0	87.48	808.7	12.45	0	0	0		36.73	2460	23.83	0	0	0	0
	Median	0	39.36	1692	720	1886	797	69.32		0	0	301.5	755.5	1855	923	90.05		0	352.8	3203	113	0	0	0		122.4	3735	177	0	0	0	0
	75% Percentile	0	515	1886	1190	2022	914.5	122		0	2.655	787	1470	2074	1194	133.5		0	631	5377	419.4	128.1	0	0		156	4761	327	0	0	0	0
	Maximum	0	696	3947	1700	2295	1190	330		0	4.35	909	1749	2891	1636	191		0	1709	7291	1102	1449	70.8	0		235	5299	553	0	0	0	0
																		0	1709	7257	1102	1449	70.8	0		219.7	3450	553	0	0	0	0
	Mean	0	204.3	1845	861.5	1729	752.5	97.23		0	0.9863	416.4	909.5	1817	941.3	98.96
	Std. Deviation	0	287.7	916.1	439.7	444.2	261	103.1		0	1.839	319.6	525.9	685.4	374.6	49.77		0	474.5	3356	264.4	207.9	8.85	0		111	3642	196.1	0	0	0	0
	Std. Error of Mean	0	101.7	323.9	155.5	157	92.27	36.44		0	0.6502	113	185.9	242.3	132.5	17.6		0	550.4	2510	373.4	504.3	25.03	0		72.7	1238	188.7	0	0	0	0
																		0	194.6	887.3	132	178.3	8.85	0		25.7	437.8	66.72	0	0	0	0

## Sheet: Figure 2 - S2E
	Cell volumes (μm3) distributed across the lobula and lobula plate layers for the different lobula complex astrocyte categories
		Lobula									Between L/L.plt									Lobula plate
		Anter. cortex	5-6	3-4	1-2	Middle cortex	1-2	3-4	Post. cortex		Anter. cortex	5-6	3-4	1-2	Middle cortex	1-2	3-4	Post. cortex		Anter. cortex	5-6	3-4	1-2	Middle cortex	1-2	3-4	Post. cortex
		22.4	2491	1505	0	0	0	0	0		0	0	1444	1751	42.884	1258.2	0	0		0	0	0	0	0	723.9	2487	17.4
		63.3	2891	616	0	0	0	0	0		0	0	1826	1186	29.708	2586.8	1.452	0		0	0	0	0	0	1181	1429	132
		47.2	3541	1300	0	0	0	0	0		0	0	62.2	2938	159.24	2593	0	0		0	0	0	0	0	1896	1733	30.49
		122	4795	746	0	0	0	0	0		0	0	1104	842	235.72	765.44	0	0		0	0	0	0	0	1499	2380	138.4
		139	3682	1394	0	0	0	0	0		0	71.5	2198	639	51.734	1235	5.5134	0		0	0	0	0	0	2103	1891	48.5
		184	199	3297	259	0	0	0	0		0	0	914	2437	183.405	823	0	0		0	0	0	0	2.5	2552.24	2136	37.3
		107	4290	691	0	0	0	0	0		0	0	14.5	731	231.024	1449.02	0	0		0	0	0	0	0	1417.18	2903	142.35
		0	1539	3842	0	0	0	0	0		0	0	226	640	15.1	1447	0	0		0	0	0	0	0	393	859	0
	Minimum	0	199	616	0	0	0	0	0		0	0	14.5	639	15.1	765.4	0	0		0	0	0	0	0	393	859	0
	25% Percentile	28.6	1777	704.8	0	0	0	0	0		0	0	103.2	662.8	33	926	0	0		0	0	0	0	0	838.2	1505	20.67
	Median	85.15	3216	1347	0	0	0	0	0		0	0	1009	1014	105.5	1353	0	0		0	0	0	0	0	1458	2014	42.9
	75% Percentile	134.8	4138	2849	0	0	0	0	0		0	0	1731	2266	219.1	2302	1.089	0		0	0	0	0	0	2051	2460	136.8
	Maximum	184	4795	3842	259	0	0	0	0		0	71.5	2198	2938	235.7	2593	5.513	0		0	0	0	0	2.5	2552	2903	142.4
	Mean	85.61	2929	1674	32.38	0	0	0	0		0	8.938	973.6	1396	118.6	1520	0.8707	0		0	0	0	0	0.3125	1471	1977	68.31
	Std. Deviation	62.8	1505	1226	91.57	0	0	0	0		0	25.28	826.1	888.4	93.37	707.6	1.944	0		0	0	0	0	0.8839	712.9	646.1	59.15
	Std. Error of Mean	22.2	532.1	433.6	32.38	0	0	0	0		0	8.938	292.1	314.1	33.01	250.2	0.6871	0		0	0	0	0	0.3125	252	228.4	20.91

## Sheet: Figure 4 - S1I
	Percentage of cells (average distribution per brain)											Total Cells (Brains with Clones/Total Brains)
			Gal4 lines											Gal4 lines
			CG6126	CG5080	pippin	PRL-1	moody	CG10702	ltl	Ntan1				CG6126	CG5080	pippin	PRL-1	moody	CG10702	ltl	Ntan1
	Glial subtypes	Astrocyte	0	3.57143	0.30303	0	0	0	0	4.33333		Glial subtypes	Astrocyte	0	4	1	0	0	0	0	6
		Ensheathing	0	0	43.0397	13.1214	0	0	0	15.9444			Ensheathing	0	0	121	19	0	0	0	9
		Cortex	0	17.6899	38.7341	32.6289	0	0	0	0			Cortex	0	10	115	60	0	0	0	0
		Subperineurial	0	2.04082	0	40.0558	100	100	100	79.7222			Subperineurial	0	1	0	54	95	157	16	68
		Perineurial	100	76.6978	17.9232	15.014	0	0	0	0			Perineurial	372	119	53	18	0	0	0	0
													Total Brains Assayed	11	6	11	15	12	14	7	15

## Sheet: Figure 4 - S1J
	Percentage of brains shows X type of clones							Total brain number							Total clone number
			Gal4 lines							Gal4 lines							Gal4 lines
			CG6126	CG5080	pippin	PRL-1				CG6126	CG5080	pippin	PRL-1				CG6126	CG5080	pippin	PRL-1
	Glial subtypes	Surface-only perineurial	0	7.14286	87.5	84.6154		Glial subtypes	Surface-only perineurial	0	1	14	11		Glial subtypes	Surface-only perineurial	269	140	49	48
		S.-o. & channel perineurial	100	92.8571	12.5	15.3846			S.-o. & channel perineurial	11	13	2	2			channel perineurial	103	51	3	3

[truncated: 8 more sheets: Figure 4 - S1K, Figure 4 - S2D, Figure 4 - S2E, Figure 4 - S3D, Figure 4 - S3E, Figure 5 - S1C-E, Figure 6G, Figure 7D]
