# Supplementary material for: A Drosophila glial cell atlas reveals a mismatch between transcriptional and morphological diversity
Source: PLoS Biol. 2023 Oct 20;21(10):e3002328. doi: 10.1371/journal.pbio.3002328 (PMC10619882; doi:10.1371/journal.pbio.3002328)
Supplement: S6 Data — (ZIP) [file pbio.3002328.s039.zip]

Archive with 2 entries (2 files):
- embryoS17glia.rds
- __MACOSX/._embryoS17glia.rds
